# Supplementary material for: Nutritional adaptations to early maize cultivation: Earliest isotopic evidence of maize-based animal provisioning in the Neotropics
Source: Sci Adv. 2026 Jul 8;12(28):eaec3522. doi: 10.1126/sciadv.aec3522 (PMC13344295; doi:10.1126/sciadv.aec3522)
Supplement: Supplementary file 2 — Data S1 [file sciadv.aec3522_data_s1.zip]

Archive with 1 entries (1 files):
- aec3522_data_s1.xlsx
