# Supplementary material for: Nutritional adaptations to early maize cultivation: Earliest isotopic evidence of maize-based animal provisioning in the Neotropics
Source: Sci Adv. 2026 Jul 8;12(28):eaec3522. doi: 10.1126/sciadv.aec3522 (PMC13344295; doi:10.1126/sciadv.aec3522)
Supplement: Supplementary file 2 — Data S1 [file sciadv.aec3522_data_s1.zip › aec3522_data_s1.xlsx]

## Sheet: Human isotopic data 
Contextual Data						Radiocarbon Data				Bulk tissue Stable Isotope Data			Essential Amino Acid Stable Isotope Data
Burial_ID	Sex	Age_category	Age	Archaeological_Site	Time_Bin	14C_BP	14C_error	CalBP_Mean	CalBP_Median	Bulk13C	Bulk15N	C/N	Lys13C	Lys13C.SD	Leu13C	Leu13C.SD	Ile13C	Ile13C.SD	Phe13C	Phe13C.SD	Val13C	Val13C.SD	14C and Bulk Data source
MHCP.14.1.3	Female	Adult		Mayahak Cab Pek	2,000-3,000	2270	15	2229	2228	-11.3	7.7	3.2	-15.29	0.08	-19.66	0.36	-12.77	0.19	-17.82	0.21	-18.47	0.13	Kennett et al. 2020
MHCP.17.1.7	Female	Adult		Mayahak Cab Pek	5,000-6,000	4725	25	5453	5451	-21.4	7.2	3.3	-19.36	0.24	-28.74	0.53	-25.16	0.09	-25.83	0.21	-29.29	0.1	Kennett et al. 2020
MHCP.98.34.4a	Female	Adult		Mayahak Cab Pek	4,000-5,000	4200	25	4672	4675	-21	7.9	3.2	-22.32	0.07	-29.36	0.6	-21.63	0.48	-21.76	0.42	-25.1	0.58	Kennett et al. 2020
ST.16.1.a1	Female	Adult		Saki Tzul	1,000-2,000	1235	20	1110	1107	-9.9	8.1	3.3	-15.7		-19.9		-12.2		-17.1		-14.7		Kennett et al. 2020
ST.17.6.5	Female	Adult		Saki Tzul	1,000-2,000	1685	25	1487	1477	-10.2	7.1	3.3	-16.19	0.16	-20.22	0.36	-11.42	0.27	-16.91	0.21	-19.95	0.17	Kennett et al. 2020
ST.17.6.7b	Female	Adult		Saki Tzul	1,000-2,000	1640	15	1484	1485	-10.5	7.1	3.4	-13.76	0.16	-18.62	0.16	-13.17	0.03	-17.78	0.18	-17.51	0.06	Kennett et al. 2020
ST.18.11.5	Female	Adult		Saki Tzul	1,000-2,000	1235	15	1109	1109	-11.1	8.5	3.2	-20.82	0.51	-20.65	0.29	-12.74	0.34	-21.67	0.26	-14.02	0.03	Kennett et al. 2020
ST.18.11.8	Female	Adult		Saki Tzul	5,000-6,000	4390	20	5024	4991	-21.9	6.9	3.33	-21.4	0.4	-30	0.2	-21.6	0.1	-28.8	0.3	-26.8	0.1	Kennett et al. 2020
MHCP.14.1.1	Male	Adult		Mayahak Cab Pek	3,000-4,000	4430	20	3342	3284	-20.5	9.9	3.4	-21.6		-29.1		-21.6		-26.5		-25.3		Kennett et al. 2020
MHCP.14.2.4a	Male	Adult		Mayahak Cab Pek	4,000-5,000	4005	20	4317	4325	-16.9	9.9	3.3	-14.22	0.08	-23.46	0.05	-16.8	0.19	-18.32	0.09	-21.74	0.14	Kennett et al. 2020
MHCP.17.2.11	Male	Adult		Mayahak Cab Pek	5,000-6,000	4440	25	5069	5069	-20.5	8.3	3.4	-23.56	0.19	-29.61	0.01	-22.64	0.16	-26.39	0.31	-29.64	0.35	Kennett et al. 2020
MHCP.17.2.11a	Male	Adult		Mayahak Cab Pek	4,000-5,000	4330	20	4861	4875	-20.7	8	3.38	-20.7		-30		-21.8		-27.7		-27.1		Kennett et al. 2020
ST.16.1.a2	Male	Adult		Saki Tzul	1,000-2,000	1260	20	1139	1137	-9.2	8.1	3.3	-16.8		-20		-12.2		-19.8		-15.7		Kennett et al. 2020
ST.18.11.9	Male	Adult		Saki Tzul	4,000-5,000	4300	30	4787	4786	-20.6	8	3.2	-19.99	0.39	-29.11	0.22	-20.78	0.42	-26.48	0.35	-26.17	0.21	Kennett et al. 2020
ST.18.14.4	Male	Adult		Saki Tzul	1,000-2,000	1335	15	1205	1211	-9.4	8.4	3.2	-15.6	0.47	-18.13	0.21	-9.45	0.33	-16.77	0.1	-15	0.07	Kennett et al. 2020
BS.95.B25.8a	Unknown	Adult		Batsub Cave	1,000-2,000	1315	20	1235	1235	-9.8	7.9	2.8	-10.23	0.01	-19.86	0.12	-10.86	0.75	-18.2	0.12	-11.58	0.04	This study
BS.95.B25.8b	Unknown	Adult		Batsub Cave	1,000-2,000	1315	20	1235	1235	-8.8	7.5	2.8	-15.68	0.08	-20.56	0.27	-11.3	0.17	-18.1	0.49	-10.64	0.01	This study
IK.sg.x59-1	Unknown	Adult		Ix Kukuil	2,000-3,000	2065	20	2025	2025	-8.3	7.5	2.7	-19.99	0.49	-20.9	0.09	-9.99	0.63	-17.47	0.59	-10.91	0.11	This study
MHCP.14.1.5b	Unknown	Adult		Mayahak Cab Pek	5,000-6,000	4905	25	5380	5374	-20.6	9.2	3.47	-16.39	0.11	-29.54	0.02	-19.75	0.26	-25.61	0.39	-26.24	0.27	Kennett et al. 2020
MHCP.17.2.10a	Unknown	Adult		Mayahak Cab Pek	5,000-6,000	4475	25	5082	5082	-20.9	8.7	3.4	-23.39	0.1	-29.84	0.12	-22.23	0.54	-24.43	0.53	-28.72	0.41	Kennett et al. 2020
MHCP.98.34.4	Unknown	Adult		Mayahak Cab Pek	4,000-5,000	4210	20	4684	4683	-21	7.9	3.37	-21.8	0.4	-30	0.2	-19.9	0	-28.1	0.2	-26.8	0	Kennett et al. 2020
MHCP.98.3AN.5	Unknown	Adult		Mayahak Cab Pek	2,000-3,000	2650	30	2680	2700	-13.5	7.6	3.2	-10.75	0.32	-17.88	0.12	-10.08	0.53	-13.92	0.33	-16.51	0.25	Kennett et al. 2020
MHCP.98.3AN.5b	Unknown	Adult		Mayahak Cab Pek	1,000-2,000	2650	30	1836	1831	-8.2	7.3	3.2	-15.47	0.3	-20.38	0.06	-13.44	0.5	-19.72	0.2	-20.18	0.08	Kennett et al. 2020
ST.16.1.a3	Unknown	Adult		Saki Tzul	1,000-2,000	1620	20	1465	1465	-8.7	6.8	2.8	-17.2		-19.3		-10.9		-19.1		-13.6		Kennett et al. 2020
ST.16.1.b1	Unknown	Adult		Saki Tzul	1,000-2,000	1585	25	1428	1428	-9.7	7.8	2.9	-16.6		-18.3		-11		-20.8		-14.3		Kennett et al. 2020
ST.17.7.14	Unknown	Adult		Saki Tzul	4,000-5,000	4125	30	4623	4623	-19.7	9.3	3.41	-19.6	0	-27.4	0.3	-18.6	0.6	-27.2	0.5	-24.9	0.6	Kennett et al. 2020
ST.18.11.15	Unknown	Adult		Saki Tzul	6,000+	5300	40	6093	6093	-22	8.4	2.8	-22.97	0.2	-27.73	0.02	-23.82	0.17	-27.27	0.45	-29.53	0.3	This study
UXB.67336	Unknown	Adult		Uxbenka	1,000-2,000	1355	20	1287	1287	-8.6	7.4	2.8	-11.58	0.16	-16.08	0.16	-8.86	0.01	-14.83	0.33	-13.2	0.13	This study
UXB.68025-BW	Unknown	Adult		Uxbenka	1,000-2,000	1450	25	1338	1338	-8.7	6.9	2.8	-12.24	0.5	-18.4	0.39	-12.88	0.07	-16.81	0.23	-15.38	0.13	This study
UXB.68025-DH	Unknown	Adult		Uxbenka	1,000-2,000	1580	25	1464	1464	-9.5	6.3	2.8	-16.61	0.14	-19.71	0.52	-12.8	0.5	-15.96	0.12	-15.48	0.25	This study
UXB.68025-DK	Unknown	Adult		Uxbenka	1,000-2,000	1520	25	1382	1382	-8.8	7.1	2.7	-11.32	0.28	-17.98	0.31	-13.84	0.16	-21.15	0.28	-15.9	0.1	This study
UXB.68025-EJ	Unknown	Adult		Uxbenka	1,000-2,000	1580	25	1464	1464	-9.8	6.9	2.8	-13.53	0.1	-18.79	0.02	-12.06	0.01	-16.61	0.14	-17.39	0.21	This study
UXB.68025-S	Unknown	Adult		Uxbenka	1,000-2,000	1400	20	1317	1317	-9.4	7.5	2.8	-13.3	0.17	-19.66	0.5	-10.95	0.06	-16.69	0.46	-16.55	0.42	This study
UXB.68025-V	Unknown	Adult		Uxbenka	1,000-2,000	1515	25	1380	1380	-9.3	7	2.8	-12.21	0.07	-16.94	0.17	-11.95	0.18	-14.51	0.02	-13.66	0.09	This study
MHCP.17.2.10c	Unknown	Infant	1.5-3 years	Mayahak Cab Pek	4,000-5,000	3925	20	4306	4306	-17.2	10.2	3.2	-18.21	0.09	-25.32	0.18	-18.67	0.19	-22.77	0.02	-22.7	0.24	Kennett et al. 2020
ST.16.1.1	Unknown	Infant	2-3 years	Saki Tzul	4,000-5,000	4025	25	4256	4240	-18.1	9.1	3.29	-18.27	0.06	-28.76	0.51	-23.58	0.09	-25.09	0.39	-25.82	0.67	Kennett et al. 2020
ST.17.6.9	Unknown	Infant	1.5-2.5 years	Saki Tzul	1,000-2,000	1510	15	1360	1360	-11.1	10.1	3.2	-16.57	0.51	-19.72	0.44	-12.17	0.44	-16.22	0.51	-17.76	0.05	Kennett et al. 2020
MHCP.14.1.5a	Male	Juvenile	11-15 years	Mayahak Cab Pek	4,000-5,000	4415	25	4878	4856	-20.3	8.9	3.3	-19.69	0.14	-29.41	0.08	-21.11	0.1	-24.33	0.13	-27.6	0.06	Kennett et al. 2020
MHCP.98.28.1	Unknown	Juvenile	2-2.3 years	Mayahak Cab Pek	4,000-5,000	4050	20	4517	4505	-19.7	10.5	3.4	-22.66	0.1	-28.53	0.02	-20.15	0.11	-22.57	0.24	-24.66	0.08	Kennett et al. 2020

## Sheet: Human model results
			ALL INDIVIDUALS IN STUDY
			Mixing model results, proportion of each essential amino acid originating from a C4 (maize) souces																Daily amino acid requirements (mg) for each AA and daily amounts from C4 source (mg)															Amount of maize (g) necessary to consume to meet daily C4-derived AA requirements															Amount (g) of dry nixtamalized maize
			All Essential Model		Lys models						Val model		Leu model		Ile model		Phe model		Lys Daily C4 requirements (mg)			Val Daily C4 requirements (mg)			Leu Daily C4 requirements (mg)			Ile Daily C4 requirements (mg)			Phe Daily C4 requirements (mg)			Lys daily maize (g)							Val daily maize (g)		Leu daily maize (g)		Ile daily maize (g)		Phe daily maize (g)		Lys daily nix (g)
					0‰ TDF		0.5‰ TDF		-0.5‰ TDF																									Estimates based on averages			Minimum of sensitivity analyses		Maximum of sensitivity analyses										Estimates based on averages
Burial_ID	Time_Bin	CalBP_Median	Mean	SD	Mean	SD	Mean	SD	Mean	SD	Mean	SD	Mean	SD	Mean	SD	Mean	SD	Total daily requirement	Mean C4	SD C4	Total daily requirement	Mean C4	SD C4	Total daily requirement	Mean C4	SD C4	Total daily requirement	Mean C4	SD C4	Total daily requirement	Mean C4	SD C4	Mean (dry)	Mean (wet)	SD	Mean (dry)	Mean (wet)	Mean (dry)	Mean (wet)	Mean	SD	Mean	SD	Mean	SD	Mean	SD	Mean (dry)
MHCP.17.2.11	5,000-6,000	5069	0.108	0.05	0.141	0.078	0.255	0.088	0.299	0.096	0.049	0.05	0.472	0.147	0.219	0.146	0.145	0.092	816.327	115.102	11.0498	680.272	33.3333	1.66667	952.381	449.524	66.08	680.272	148.98	21.751	952.381	138.095	12.7048	852.608	2557.82	81.8503	545.669	1637.01	2603.54	7810.61	10.2881	0.514403	26.7097	3.92632	43.5613	6.35995	29.5075	2.71469	456.851
MHCP.17.2.10a	5,000-6,000	5082	0.131	0.054	0.142	0.077	0.256	0.089	0.3	0.097	0.056	0.05	0.469	0.149	0.233	0.144	0.192	0.096	816.327	115.918	11.2441	680.272	38.0952	1.90476	952.381	446.667	66.5533	680.272	158.503	22.8245	952.381	182.857	17.5543	858.655	2575.96	83.2895	549.539	1648.62	2612.24	7836.73	11.7578	0.587889	26.5399	3.95445	46.346	6.67383	39.072	3.75092	460.091
MHCP.98.28.1	4,000-5,000	4505	0.248	0.06	0.152	0.077	0.264	0.088	0.308	0.096	0.145	0.071	0.493	0.139	0.322	0.138	0.262	0.114	783.673	119.118	11.4354	465.306	67.4694	4.79033	893.878	440.682	61.2547	379.592	122.229	16.8675	844.898	221.363	25.2354	882.358	2647.07	84.7064	564.709	1694.13	2574.63	7723.89	20.8239	1.4785	26.1843	3.63962	35.7393	4.93203	47.2998	5.39218	628.689
ST.18.11.15	6,000+	6093	0.107	0.049	0.147	0.077	0.259	0.089	0.305	0.098	0.048	0.045	0.506	0.139	0.183	0.149	0.13	0.091	816.327	120	11.76	680.272	32.6531	1.46939	952.381	481.905	66.9848	680.272	124.49	18.549	952.381	123.81	11.2667	888.889	2666.67	87.1111	568.889	1706.67	2655.78	7967.35	10.0781	0.453515	28.6337	3.98008	36.4005	5.42368	26.455	2.40741	476.292
MHCP.98.34.4a	4,000-5,000	4675	0.235	0.059	0.156	0.077	0.264	0.092	0.312	0.096	0.13	0.07	0.478	0.145	0.257	0.146	0.295	0.127	816.327	127.347	12.2253	680.272	88.4354	6.19048	952.381	455.238	66.0095	680.272	174.83	25.5252	952.381	280.952	35.681	943.311	2829.93	90.5578	603.719	1811.16	2716.73	8150.2	27.2949	1.91064	27.0492	3.92213	51.1199	7.4635	60.0326	7.62414	505.452
MHCP.98.34.4	4,000-5,000	4683	0.163	0.057	0.164	0.076	0.27	0.091	0.317	0.096	0.089	0.061	0.465	0.146	0.33	0.139	0.119	0.089	816.327	133.878	12.8522	680.272	60.5442	3.6932	952.381	442.857	64.6571	680.272	224.49	31.2041	952.381	113.333	10.0867	991.686	2975.06	95.2018	634.679	1904.04	2760.27	8280.82	18.6865	1.13988	26.3136	3.84178	65.6403	9.124	24.2165	2.15527	531.373
MHCP.14.1.1	3,000-4,000	3284	0.204	0.058	0.167	0.075	0.27	0.09	0.319	0.097	0.126	0.07	0.481	0.14	0.257	0.146	0.142	0.09	816.327	136.327	13.2237	680.272	85.7143	6	952.381	458.095	64.1333	680.272	174.83	25.5252	952.381	135.238	12.1714	1009.83	3029.48	97.9531	646.289	1938.87	2777.69	8333.06	26.455	1.85185	27.219	3.81066	51.1199	7.4635	28.897	2.60073	541.093
ST.18.11.8	5,000-6,000	4991	0.153	0.055	0.171	0.076	0.273	0.091	0.321	0.097	0.088	0.061	0.461	0.141	0.255	0.146	0.112	0.087	816.327	139.592	13.5404	680.272	59.8639	3.6517	952.381	439.048	61.9057	680.272	173.469	25.3265	952.381	106.667	9.28	1034.01	3102.04	100.299	661.769	1985.31	2795.1	8385.31	18.4765	1.12707	26.0872	3.6783	50.722	7.40542	22.792	1.98291	554.054
MHCP.17.2.11a	4,000-5,000	4875	0.16	0.055	0.182	0.077	0.28	0.094	0.329	0.096	0.083	0.059	0.465	0.146	0.246	0.145	0.125	0.091	816.327	148.571	14.2629	680.272	56.4626	3.33129	952.381	442.857	64.6571	680.272	167.347	24.2653	952.381	119.048	10.8333	1100.53	3301.59	105.651	704.339	2113.02	2864.76	8594.29	17.4267	1.02818	26.3136	3.84178	48.9319	7.09512	25.4375	2.31481	589.694
ST.18.11.9	4,000-5,000	4786	0.201	0.056	0.193	0.078	0.287	0.093	0.335	0.098	0.102	0.064	0.481	0.141	0.289	0.144	0.143	0.093	816.327	157.551	15.44	680.272	69.3878	4.44082	952.381	458.095	64.5914	680.272	196.599	28.3102	952.381	136.19	12.6657	1167.04	3501.13	114.37	746.909	2240.73	2917.01	8751.02	21.416	1.37062	27.219	3.83787	57.485	8.27784	29.1005	2.70635	625.335
ST.17.7.14	4,000-5,000	4623	0.234	0.063	0.202	0.08	0.29	0.094	0.342	0.098	0.138	0.073	0.521	0.132	0.402	0.135	0.132	0.09	816.327	164.898	16.16	680.272	93.8776	6.85306	952.381	496.19	65.4971	680.272	273.469	36.9184	952.381	125.714	11.3143	1221.47	3664.4	119.704	781.738	2345.22	2977.96	8933.88	28.9746	2.11514	29.4825	3.89169	79.9618	10.7948	26.862	2.41758	654.496
MHCP.17.1.7	5,000-6,000	5451	0.129	0.057	0.206	0.081	0.292	0.094	0.344	0.1	0.051	0.047	0.491	0.137	0.157	0.154	0.157	0.093	816.327	168.163	16.8163	680.272	34.6939	1.63061	952.381	467.619	64.0638	680.272	106.803	16.4476	952.381	149.524	13.9057	1245.65	3736.96	124.565	797.218	2391.66	2995.37	8986.12	10.708	0.503275	27.7849	3.80652	31.2289	4.80925	31.9495	2.97131	667.456
ST.16.1.1	4,000-5,000	4240	0.222	0.056	0.232	0.089	0.301	0.097	0.356	0.101	0.111	0.065	0.487	0.141	0.192	0.154	0.173	0.093	783.673	181.812	18.363	465.306	51.649	3.35718	893.878	435.318	61.3799	379.592	72.8816	11.2238	844.898	146.167	13.5936	1346.76	4040.27	136.022	861.925	2585.77	2975.87	8927.61	15.941	1.03617	25.8656	3.64705	21.3104	3.2818	31.2323	2.90461	751.698
MHCP.17.2.10c	4,000-5,000	4306	0.351	0.059	0.234	0.09	0.304	0.096	0.359	0.102	0.211	0.082	0.558	0.135	0.391	0.137	0.252	0.113	783.673	183.38	18.7047	465.306	98.1796	8.05073	893.878	498.784	67.3358	379.592	148.42	20.3336	844.898	212.914	24.0593	1358.37	4075.1	138.553	869.355	2608.07	3000.95	9002.84	30.3023	2.48479	29.6366	4.00094	43.3978	5.9455	45.4945	5.14088	967.85
ST.16.1.a3	1,000-2,000	1465	0.643	0.083	0.261	0.102	0.317	0.101	0.372	0.103	0.553	0.108	0.658	0.16	0.786	0.211	0.418	0.179	816.327	213.061	21.9453	680.272	376.19	40.6286	952.381	626.667	100.267	680.272	534.694	112.82	952.381	398.095	71.259	1578.23	4734.69	162.558	1010.07	3030.2	3239.18	9717.55	116.108	12.5397	37.2351	5.95762	156.343	32.9884	85.0631	15.2263	845.661
ST.16.1.b1	1,000-2,000	1428	0.609	0.086	0.277	0.109	0.321	0.1	0.378	0.106	0.529	0.107	0.665	0.164	0.782	0.214	0.338	0.142	816.327	226.122	23.969	680.272	359.864	38.5054	952.381	633.333	103.867	680.272	531.973	113.842	952.381	321.905	45.7105	1674.98	5024.94	177.548	1071.99	3215.96	3291.43	9874.29	111.069	11.8844	37.6312	6.17152	155.548	33.2872	68.7831	9.7672	897.502
ST.18.11.5	1,000-2,000	1109	0.77	0.052	0.369	0.126	0.28	0.093	0.33	0.097	0.536	0.067	0.97	0.036	0.899	0.059	0.577	0.117	816.327	301.224	29.2188	680.272	364.626	24.4299	952.381	923.81	33.2571	680.272	611.565	36.0823	952.381	549.524	64.2943	2231.29	6693.88	216.435	1083.6	3250.79	3213.06	9639.18	112.539	7.5401	54.8906	1.97606	178.82	10.5504	117.42	13.7381	1195.59
MHCP.14.1.5b	5,000-6,000	5374	0.237	0.063	0.281	0.112	0.324	0.102	0.385	0.106	0.101	0.063	0.472	0.144	0.343	0.139	0.161	0.093	816.327	229.388	24.3151	680.272	68.7075	4.32857	952.381	449.524	64.7314	680.272	233.333	32.4333	952.381	153.333	14.26	1699.17	5097.51	180.112	1087.47	3262.4	3352.38	10057.1	21.206	1.33598	26.7097	3.84619	68.2261	9.48343	32.7635	3.04701	910.462
IK.sg.x59-1	2,000-3,000	2025	0.832	0.044	0.384	0.119	0.287	0.093	0.339	0.096	0.575	0.082	0.969	0.038	0.922	0.048	0.7	0.073	816.327	313.469	30.0931	680.272	391.156	32.0748	952.381	922.857	35.0686	680.272	627.211	30.1061	952.381	666.667	48.6667	2322	6965.99	222.912	1110.69	3332.06	3343.67	10031	120.727	9.89964	54.8341	2.08369	183.395	8.80296	142.45	10.3989	1244.19
ST.17.6.9	1,000-2,000	1360	0.803	0.044	0.454	0.093	0.322	0.103	0.381	0.107	0.487	0.069	0.974	0.031	0.906	0.055	0.732	0.074	783.673	355.788	38.0693	465.306	226.604	15.6357	893.878	870.637	26.9897	379.592	343.91	18.9151	844.898	618.465	45.7664	2635.46	7906.39	281.995	1196.29	3588.88	3795.07	11385.2	69.9395	4.82583	51.7312	1.60367	100.559	5.53072	132.151	9.77915	1877.79
ST.16.1.a2	1,000-2,000	1137	0.79	0.047	0.449	0.097	0.32	0.1	0.377	0.105	0.515	0.065	0.973	0.03	0.906	0.055	0.63	0.095	816.327	366.531	38.4857	680.272	350.34	22.7721	952.381	926.667	27.8	680.272	616.327	33.898	952.381	600	57	2715.04	8145.12	285.079	1238.4	3715.19	3909.66	11729	108.13	7.02843	55.0604	1.65181	180.212	9.91168	128.205	12.1795	1454.8
UXB.68025-DH	1,000-2,000	1464	0.8	0.045	0.452	0.093	0.322	0.104	0.377	0.105	0.517	0.064	0.975	0.03	0.898	0.059	0.739	0.075	816.327	368.98	38.7429	680.272	351.701	22.5088	952.381	928.571	27.8571	680.272	610.884	36.0422	952.381	703.81	52.7857	2733.18	8199.55	286.984	1246.14	3738.41	3935.78	11807.3	108.55	6.94717	55.1736	1.65521	178.621	10.5386	150.387	11.279	1464.52
ST.17.6.5	1,000-2,000	1477	0.806	0.044	0.462	0.093	0.325	0.103	0.382	0.107	0.457	0.081	0.973	0.032	0.913	0.051	0.714	0.072	816.327	377.143	40.3543	680.272	310.884	25.1816	952.381	926.667	29.6533	680.272	621.088	31.6755	952.381	680	48.96	2793.65	8380.95	298.921	1257.75	3773.24	4022.86	12068.6	95.952	7.77211	55.0604	1.76193	181.605	9.26185	145.299	10.4615	1496.92
ST.16.1.a1	1,000-2,000	1107	0.806	0.042	0.471	0.092	0.33	0.106	0.391	0.112	0.529	0.066	0.973	0.032	0.904	0.057	0.708	0.073	816.327	384.49	43.0629	680.272	359.864	23.751	952.381	926.667	29.6533	680.272	614.966	35.0531	952.381	674.286	49.2229	2848.07	8544.22	318.984	1277.1	3831.29	4101.22	12303.7	111.069	7.33056	55.0604	1.76193	179.815	10.2494	144.078	10.5177	1526.08
BS.95.B25.8b	1,000-2,000	1235	0.82	0.041	0.475	0.095	0.33	0.105	0.393	0.11	0.579	0.084	0.971	0.035	0.913	0.051	0.679	0.077	816.327	387.755	42.6531	680.272	393.878	33.0857	952.381	924.762	32.3667	680.272	621.088	31.6755	952.381	646.667	49.7933	2872.26	8616.78	315.949	1277.1	3831.29	4136.05	12408.2	121.567	10.2116	54.9472	1.92315	181.605	9.26185	138.177	10.6396	1539.04
ST.18.14.4	1,000-2,000	1211	0.851	0.043	0.473	0.094	0.332	0.102	0.389	0.11	0.524	0.065	0.979	0.023	0.925	0.047	0.718	0.076	816.327	386.122	42.4735	680.272	356.463	23.1701	952.381	932.381	21.4448	680.272	629.252	29.5748	952.381	683.81	51.9695	2860.17	8580.5	314.618	1284.84	3854.51	4118.64	12355.9	110.019	7.15126	55.3999	1.2742	183.992	8.64761	146.113	11.1046	1532.56
MHCP.14.1.3	2,000-3,000	2228	0.789	0.048	0.482	0.09	0.334	0.105	0.394	0.11	0.477	0.072	0.975	0.028	0.899	0.058	0.689	0.074	816.327	393.469	43.2816	680.272	324.49	23.3633	952.381	928.571	26	680.272	611.565	35.4707	952.381	656.19	48.5581	2914.59	8743.76	320.605	1292.58	3877.73	4197.01	12591	100.151	7.21088	55.1736	1.54486	178.82	10.3716	140.212	10.3757	1561.72
MHCP.98.3AN.5b	1,000-2,000	1831	0.76	0.055	0.48	0.093	0.335	0.106	0.393	0.108	0.454	0.081	0.972	0.034	0.889	0.067	0.632	0.093	816.327	391.837	42.3184	680.272	308.844	25.0163	952.381	925.714	31.4743	680.272	604.762	40.519	952.381	601.905	55.9771	2902.49	8707.48	313.469	1296.45	3889.34	4179.59	12538.8	95.3221	7.72109	55.0038	1.87013	176.831	11.8477	128.612	11.9609	1555.24
MHCP.14.2.4a	4,000-5,000	4325	0.489	0.081	0.346	0.151	0.345	0.113	0.412	0.115	0.246	0.085	0.593	0.141	0.494	0.137	0.456	0.197	816.327	282.449	32.4816	680.272	167.347	14.2245	952.381	564.762	79.6314	680.272	336.054	46.0395	952.381	434.286	85.5543	2092.21	6276.64	240.605	1335.15	4005.44	3587.48	10762.4	51.6503	4.39027	33.5569	4.73152	98.2615	13.4618	92.7961	18.2808	1121.07
ST.17.6.7b	1,000-2,000	1485	0.795	0.048	0.514	0.093	0.353	0.113	0.414	0.116	0.49	0.067	0.978	0.025	0.892	0.064	0.69	0.075	816.327	419.592	48.6727	680.272	333.333	22.3333	952.381	931.429	23.2857	680.272	606.803	38.8354	952.381	657.143	49.2857	3108.09	9324.26	360.538	1366.11	4098.32	4475.65	13426.9	102.881	6.893	55.3433	1.38358	177.428	11.3554	140.415	10.5311	1665.4
UXB.68025-S	1,000-2,000	1317	0.824	0.04	0.527	0.097	0.359	0.118	0.422	0.119	0.503	0.065	0.975	0.029	0.916	0.051	0.72	0.076	816.327	430.204	51.1943	680.272	342.177	22.2415	952.381	928.571	26.9286	680.272	623.129	31.7796	952.381	685.714	52.1143	3186.7	9560.09	379.217	1389.33	4167.98	4588.84	13766.5	105.61	6.86466	55.1736	1.60003	182.202	9.29228	146.52	11.1355	1707.52
UXB.68025-EJ	1,000-2,000	1464	0.814	0.043	0.521	0.097	0.361	0.12	0.42	0.12	0.491	0.066	0.978	0.025	0.906	0.056	0.722	0.076	816.327	425.306	51.0367	680.272	334.014	22.0449	952.381	931.429	23.2857	680.272	616.327	34.5143	952.381	687.619	52.259	3150.42	9451.25	378.05	1397.07	4191.2	4536.6	13609.8	103.091	6.80398	55.3433	1.38358	180.212	10.0919	146.927	11.1665	1688.08
UXB.68025-BW	1,000-2,000	1338	0.81	0.045	0.554	0.103	0.374	0.125	0.436	0.128	0.519	0.063	0.978	0.025	0.896	0.061	0.717	0.074	816.327	452.245	57.8873	680.272	353.061	22.2429	952.381	931.429	23.2857	680.272	609.524	37.181	952.381	682.857	50.5314	3349.96	10049.9	428.795	1447.38	4342.13	4823.95	14471.8	108.97	6.86508	55.3433	1.38358	178.223	10.8716	145.91	10.7973	1795
UXB.68025-V	1,000-2,000	1380	0.841	0.043	0.551	0.105	0.376	0.126	0.437	0.126	0.54	0.069	0.981	0.021	0.907	0.056	0.771	0.087	816.327	449.796	56.6743	680.272	367.347	25.3469	952.381	934.286	19.62	680.272	617.007	34.5524	952.381	734.286	63.8829	3331.82	9995.46	419.81	1455.12	4365.35	4797.82	14393.5	113.379	7.82313	55.5131	1.16578	180.411	10.103	156.899	13.6502	1785.28
UXB.67336	1,000-2,000	1287	0.873	0.043	0.567	0.107	0.381	0.129	0.443	0.13	0.549	0.072	0.982	0.02	0.928	0.046	0.762	0.085	816.327	462.857	60.1714	680.272	373.469	26.8898	952.381	935.238	18.7048	680.272	631.293	29.0395	952.381	725.714	61.6857	3428.57	10285.7	445.714	1474.47	4423.4	4937.14	14811.4	115.268	8.29932	55.5697	1.11139	184.588	8.49107	155.067	13.1807	1837.12
UXB.68025-DK	1,000-2,000	1382	0.781	0.055	0.572	0.112	0.385	0.133	0.448	0.133	0.512	0.064	0.979	0.023	0.883	0.071	0.592	0.109	816.327	466.939	62.1029	680.272	348.299	22.2912	952.381	932.381	21.4448	680.272	600.68	42.6483	952.381	563.81	61.4552	3458.81	10376.4	460.021	1489.95	4469.84	4980.68	14942	107.5	6.87999	55.3999	1.2742	175.638	12.4703	120.472	13.1315	1853.33
MHCP.98.3AN.5	2,000-3,000	2700	0.855	0.041	0.584	0.117	0.393	0.138	0.457	0.137	0.504	0.066	0.979	0.024	0.921	0.048	0.781	0.092	816.327	476.735	65.3127	680.272	342.857	22.6286	952.381	932.381	22.3771	680.272	626.531	30.0735	952.381	743.81	68.4305	3531.37	10594.1	483.797	1520.91	4562.72	5085.17	15255.5	105.82	6.98413	55.3999	1.3296	183.196	8.79341	158.934	14.6219	1892.21
BS.95.B25.8a	1,000-2,000	1235	0.831	0.039	0.596	0.12	0.398	0.141	0.461	0.138	0.567	0.079	0.974	0.03	0.916	0.05	0.678	0.078	816.327	486.531	67.1412	680.272	385.714	30.4714	952.381	927.619	27.8286	680.272	623.129	31.1565	952.381	645.714	50.3657	3603.93	10811.8	497.342	1540.26	4620.77	5189.66	15569	119.048	9.40476	55.117	1.65351	182.202	9.11008	137.973	10.7619	1931.09
MHCP.14.1.5a	4,000-5,000	4856	0.189	0.06	0.202	0.078	0.287	0.094	0.34	0.099	0.072	0.054	0.478	0.143	0.277	0.148	0.197	0.098	1696.15	342.621	33.9195	963.719	69.3878	3.74694	1619.05	773.905	110.668	1079.37	298.984	44.2497	848.073	167.07	16.3729	2537.94	7613.81	251.256	1624.28	4872.84	6151.35	18454.1	21.416	1.15646	45.9836	6.57566	87.4223	12.9385	35.6988	3.49848	647.282
[truncated: 26 more columns]

## Sheet: Turkey data
						Mixing model results		Turkey average daily lysine requirement (mg)	Amount of lysine from C4 source/day		Amount (g) of maize vs. nixtamal required to meet daily C4 derived lysine needs				Amount of maize vs nixtamalized maize over average daily food intake
						Proportion of lysine derived from C4 source (maize)					Dry maize		Dry nixtamalized maize		Dry maize		Dry nixtamalized maize
SampleID	Bulk15N	Bulk13C	Atomic C/N	Lys13C	Lys13C.SD	Mean	SD		Mean	SD	Mean	SD	Mean	SD	Mean	SD	Mean	SD
T.3596	6.3	-12.7	3.2	-18.01	0.1	0.376	0.172	157.3	59.1448	10.1729	438.11	75.3549	234.702	40.3687	-2561.89	75.3549	-2765.3	40.3687
T.3597	6.4	-11.9	3.3	-15.96	0.1	0.468	0.2	157.3	73.6164	14.7233	545.307	109.061	292.129	58.4257	-2454.69	109.061	-2707.87	58.4257
T.3598	7.1	-11.5	3.2	-15.45	0.14	0.51	0.195	157.3	80.223	15.6435	594.244	115.878	318.345	62.0773	-2405.76	115.878	-2681.65	62.0773
T.3595	5.4	-10.5	3.2	-15.37	0.03	0.514	0.201	157.3	80.8522	16.2513	598.905	120.38	320.842	64.4893	-2401.09	120.38	-2679.16	64.4893
T.3150	6.3	-12.7	3.1	-14.67	0.12	0.559	0.185	157.3	87.9307	16.2672	651.339	120.498	348.931	64.5523	-2348.66	120.498	-2651.07	64.5523
Average	6.3	-11.86		-15.892	0.098	0.4854	0.1906	157.3	76.3534	14.6116	565.581	108.234	302.99	57.9827	-2434.42	108.234	-2697.01	57.9827

## Sheet: Sensitivity analyses
Context ID	Model parameters					MixSIAR model results		Lys Daily C4 requirements (mg)			Amount of foods (g) necessary to consume to meet daily C4-derived AA requirements
	TDF	Body Mass		Lysine daily req.		Proportion C4 Lysine					Dry maize		Dry nixtamalized maize		Turkey meat
		Scenario	kg	Scenario	mg/kg body mass	Mean	SD	Total daily requirement	Mean C4	SD C4	Mean	SD	Mean	SD	Turkey C4 Proportion	Mean	SD
UXB.68025-V	0	base	68.0272	base	12	0.551	0.105	816.327	449.796	85.7143	3331.82	634.921	1784.9	340.136	0.4	50.5389	9.63082
UXB.68025-V	0	base	68.0272	base	12	0.551	0.105	816.327	449.796	85.7143	3331.82	634.921	1784.9	340.136	0.6	33.6926	6.42055
UXB.68025-V	0	base	68.0272	high	14.4	0.551	0.105	979.592	539.755	102.857	3998.19	761.905	2141.89	408.163	0.4	60.6466	11.557
UXB.68025-V	0	base	68.0272	high	14.4	0.551	0.105	979.592	539.755	102.857	3998.19	761.905	2141.89	408.163	0.6	40.4311	7.70465
UXB.68025-V	0	base	68.0272	low	9.6	0.551	0.105	653.061	359.837	68.5714	2665.46	507.937	1427.92	272.109	0.4	40.4311	7.70465
UXB.68025-V	0	base	68.0272	low	9.6	0.551	0.105	653.061	359.837	68.5714	2665.46	507.937	1427.92	272.109	0.6	26.9541	5.13644
UXB.68025-V	0	high	81.6327	base	12	0.551	0.105	979.592	539.755	102.857	3998.19	761.905	2141.89	408.163	0.4	60.6466	11.557
UXB.68025-V	0	high	81.6327	base	12	0.551	0.105	979.592	539.755	102.857	3998.19	761.905	2141.89	408.163	0.6	40.4311	7.70465
UXB.68025-V	0	high	81.6327	high	14.4	0.551	0.105	1175.51	647.706	123.429	4797.82	914.286	2570.26	489.796	0.4	72.776	13.8684
UXB.68025-V	0	high	81.6327	high	14.4	0.551	0.105	1175.51	647.706	123.429	4797.82	914.286	2570.26	489.796	0.6	48.5173	9.24559
UXB.68025-V	0	high	81.6327	low	9.6	0.551	0.105	783.673	431.804	82.2857	3198.55	609.524	1713.51	326.531	0.4	48.5173	9.24559
UXB.68025-V	0	high	81.6327	low	9.6	0.551	0.105	783.673	431.804	82.2857	3198.55	609.524	1713.51	326.531	0.6	32.3449	6.16372
UXB.68025-V	0	low	54.4218	base	12	0.551	0.105	653.061	359.837	68.5714	2665.46	507.937	1427.92	272.109	0.4	40.4311	7.70465
UXB.68025-V	0	low	54.4218	base	12	0.551	0.105	653.061	359.837	68.5714	2665.46	507.937	1427.92	272.109	0.6	26.9541	5.13644
UXB.68025-V	0	low	54.4218	high	14.4	0.551	0.105	783.673	431.804	82.2857	3198.55	609.524	1713.51	326.531	0.4	48.5173	9.24559
UXB.68025-V	0	low	54.4218	high	14.4	0.551	0.105	783.673	431.804	82.2857	3198.55	609.524	1713.51	326.531	0.6	32.3449	6.16372
UXB.68025-V	0	low	54.4218	low	9.6	0.551	0.105	522.449	287.869	54.8571	2132.37	406.349	1142.34	217.687	0.4	32.3449	6.16372
UXB.68025-V	0	low	54.4218	low	9.6	0.551	0.105	522.449	287.869	54.8571	2132.37	406.349	1142.34	217.687	0.6	21.5633	4.10915
UXB.68025-V	-0.5	base	68.0272	base	12	0.437	0.126	816.327	356.735	102.857	2642.48	761.905	1415.61	408.163	0.4	40.0825	11.557
UXB.68025-V	-0.5	base	68.0272	base	12	0.437	0.126	816.327	356.735	102.857	2642.48	761.905	1415.61	408.163	0.6	26.7217	7.70465
UXB.68025-V	-0.5	base	68.0272	high	14.4	0.437	0.126	979.592	428.082	123.429	3170.98	914.286	1698.74	489.796	0.4	48.0991	13.8684
UXB.68025-V	-0.5	base	68.0272	high	14.4	0.437	0.126	979.592	428.082	123.429	3170.98	914.286	1698.74	489.796	0.6	32.066	9.24559
UXB.68025-V	-0.5	base	68.0272	low	9.6	0.437	0.126	653.061	285.388	82.2857	2113.98	609.524	1132.49	326.531	0.4	32.066	9.24559
UXB.68025-V	-0.5	base	68.0272	low	9.6	0.437	0.126	653.061	285.388	82.2857	2113.98	609.524	1132.49	326.531	0.6	21.3774	6.16372
UXB.68025-V	-0.5	high	81.6327	base	12	0.437	0.126	979.592	428.082	123.429	3170.98	914.286	1698.74	489.796	0.4	48.0991	13.8684
UXB.68025-V	-0.5	high	81.6327	base	12	0.437	0.126	979.592	428.082	123.429	3170.98	914.286	1698.74	489.796	0.6	32.066	9.24559
UXB.68025-V	-0.5	high	81.6327	high	14.4	0.437	0.126	1175.51	513.698	148.114	3805.17	1097.14	2038.48	587.755	0.4	57.7189	16.6421
UXB.68025-V	-0.5	high	81.6327	high	14.4	0.437	0.126	1175.51	513.698	148.114	3805.17	1097.14	2038.48	587.755	0.6	38.4792	11.0947
UXB.68025-V	-0.5	high	81.6327	low	9.6	0.437	0.126	783.673	342.465	98.7429	2536.78	731.429	1358.99	391.837	0.4	38.4792	11.0947
UXB.68025-V	-0.5	high	81.6327	low	9.6	0.437	0.126	783.673	342.465	98.7429	2536.78	731.429	1358.99	391.837	0.6	25.6528	7.39647
UXB.68025-V	-0.5	low	54.4218	base	12	0.437	0.126	653.061	285.388	82.2857	2113.98	609.524	1132.49	326.531	0.4	32.066	9.24559
UXB.68025-V	-0.5	low	54.4218	base	12	0.437	0.126	653.061	285.388	82.2857	2113.98	609.524	1132.49	326.531	0.6	21.3774	6.16372
UXB.68025-V	-0.5	low	54.4218	high	14.4	0.437	0.126	783.673	342.465	98.7429	2536.78	731.429	1358.99	391.837	0.4	38.4792	11.0947
UXB.68025-V	-0.5	low	54.4218	high	14.4	0.437	0.126	783.673	342.465	98.7429	2536.78	731.429	1358.99	391.837	0.6	25.6528	7.39647
UXB.68025-V	-0.5	low	54.4218	low	9.6	0.437	0.126	522.449	228.31	65.8286	1691.19	487.619	905.993	261.224	0.4	25.6528	7.39647
UXB.68025-V	-0.5	low	54.4218	low	9.6	0.437	0.126	522.449	228.31	65.8286	1691.19	487.619	905.993	261.224	0.6	17.1019	4.93098
UXB.68025-V	+0.5	base	68.0272	base	12	0.376	0.126	816.327	306.939	102.857	2273.62	761.905	1218.01	408.163	0.4	34.4875	11.557
UXB.68025-V	+0.5	base	68.0272	base	12	0.376	0.126	816.327	306.939	102.857	2273.62	761.905	1218.01	408.163	0.6	22.9917	7.70465
UXB.68025-V	+0.5	base	68.0272	high	14.4	0.376	0.126	979.592	368.327	123.429	2728.34	914.286	1461.61	489.796	0.4	41.385	13.8684
UXB.68025-V	+0.5	base	68.0272	high	14.4	0.376	0.126	979.592	368.327	123.429	2728.34	914.286	1461.61	489.796	0.6	27.59	9.24559
UXB.68025-V	+0.5	base	68.0272	low	9.6	0.376	0.126	653.061	245.551	82.2857	1818.9	609.524	974.409	326.531	0.4	27.59	9.24559
UXB.68025-V	+0.5	base	68.0272	low	9.6	0.376	0.126	653.061	245.551	82.2857	1818.9	609.524	974.409	326.531	0.6	18.3933	6.16372
UXB.68025-V	+0.5	high	81.6327	base	12	0.376	0.126	979.592	368.327	123.429	2728.34	914.286	1461.61	489.796	0.4	41.385	13.8684
UXB.68025-V	+0.5	high	81.6327	base	12	0.376	0.126	979.592	368.327	123.429	2728.34	914.286	1461.61	489.796	0.6	27.59	9.24559
UXB.68025-V	+0.5	high	81.6327	high	14.4	0.376	0.126	1175.51	441.992	148.114	3274.01	1097.14	1753.94	587.755	0.4	49.662	16.6421
UXB.68025-V	+0.5	high	81.6327	high	14.4	0.376	0.126	1175.51	441.992	148.114	3274.01	1097.14	1753.94	587.755	0.6	33.108	11.0947
UXB.68025-V	+0.5	high	81.6327	low	9.6	0.376	0.126	783.673	294.661	98.7429	2182.68	731.429	1169.29	391.837	0.4	33.108	11.0947
UXB.68025-V	+0.5	high	81.6327	low	9.6	0.376	0.126	783.673	294.661	98.7429	2182.68	731.429	1169.29	391.837	0.6	22.072	7.39647
UXB.68025-V	+0.5	low	54.4218	base	12	0.376	0.126	653.061	245.551	82.2857	1818.9	609.524	974.409	326.531	0.4	27.59	9.24559
UXB.68025-V	+0.5	low	54.4218	base	12	0.376	0.126	653.061	245.551	82.2857	1818.9	609.524	974.409	326.531	0.6	18.3933	6.16372
UXB.68025-V	+0.5	low	54.4218	high	14.4	0.376	0.126	783.673	294.661	98.7429	2182.68	731.429	1169.29	391.837	0.4	33.108	11.0947
UXB.68025-V	+0.5	low	54.4218	high	14.4	0.376	0.126	783.673	294.661	98.7429	2182.68	731.429	1169.29	391.837	0.6	22.072	7.39647
UXB.68025-V	+0.5	low	54.4218	low	9.6	0.376	0.126	522.449	196.441	65.8286	1455.12	487.619	779.527	261.224	0.4	22.072	7.39647
UXB.68025-V	+0.5	low	54.4218	low	9.6	0.376	0.126	522.449	196.441	65.8286	1455.12	487.619	779.527	261.224	0.6	14.7147	4.93098
UXB.68025-S	0	base	68.0272	base	12	0.527	0.097	816.327	430.204	79.1837	3186.7	586.546	1707.16	314.221	0.4	48.3375	8.89704
UXB.68025-S	0	base	68.0272	base	12	0.527	0.097	816.327	430.204	79.1837	3186.7	586.546	1707.16	314.221	0.6	32.225	5.93136
UXB.68025-S	0	base	68.0272	high	14.4	0.527	0.097	979.592	516.245	95.0204	3824.04	703.855	2048.59	377.065	0.4	58.005	10.6765
UXB.68025-S	0	base	68.0272	high	14.4	0.527	0.097	979.592	516.245	95.0204	3824.04	703.855	2048.59	377.065	0.6	38.67	7.11763
UXB.68025-S	0	base	68.0272	low	9.6	0.527	0.097	653.061	344.163	63.3469	2549.36	469.237	1365.73	251.377	0.4	38.67	7.11763
UXB.68025-S	0	base	68.0272	low	9.6	0.527	0.097	653.061	344.163	63.3469	2549.36	469.237	1365.73	251.377	0.6	25.78	4.74509
UXB.68025-S	0	high	81.6327	base	12	0.527	0.097	979.592	516.245	95.0204	3824.04	703.855	2048.59	377.065	0.4	58.005	10.6765
UXB.68025-S	0	high	81.6327	base	12	0.527	0.097	979.592	516.245	95.0204	3824.04	703.855	2048.59	377.065	0.6	38.67	7.11763
UXB.68025-S	0	high	81.6327	high	14.4	0.527	0.097	1175.51	619.494	114.024	4588.84	844.626	2458.31	452.478	0.4	69.6061	12.8117
UXB.68025-S	0	high	81.6327	high	14.4	0.527	0.097	1175.51	619.494	114.024	4588.84	844.626	2458.31	452.478	0.6	46.404	8.54116
UXB.68025-S	0	high	81.6327	low	9.6	0.527	0.097	783.673	412.996	76.0163	3059.23	563.084	1638.87	301.652	0.4	46.404	8.54116
UXB.68025-S	0	high	81.6327	low	9.6	0.527	0.097	783.673	412.996	76.0163	3059.23	563.084	1638.87	301.652	0.6	30.936	5.69411
UXB.68025-S	0	low	54.4218	base	12	0.527	0.097	653.061	344.163	63.3469	2549.36	469.237	1365.73	251.377	0.4	38.67	7.11763
UXB.68025-S	0	low	54.4218	base	12	0.527	0.097	653.061	344.163	63.3469	2549.36	469.237	1365.73	251.377	0.6	25.78	4.74509
UXB.68025-S	0	low	54.4218	high	14.4	0.527	0.097	783.673	412.996	76.0163	3059.23	563.084	1638.87	301.652	0.4	46.404	8.54116
UXB.68025-S	0	low	54.4218	high	14.4	0.527	0.097	783.673	412.996	76.0163	3059.23	563.084	1638.87	301.652	0.6	30.936	5.69411
UXB.68025-S	0	low	54.4218	low	9.6	0.527	0.097	522.449	275.331	50.6776	2039.49	375.389	1092.58	201.101	0.4	30.936	5.69411
UXB.68025-S	0	low	54.4218	low	9.6	0.527	0.097	522.449	275.331	50.6776	2039.49	375.389	1092.58	201.101	0.6	20.624	3.79607
UXB.68025-S	-0.5	base	68.0272	base	12	0.422	0.119	816.327	344.49	97.1429	2551.78	719.577	1367.02	385.488	0.4	38.7067	10.9149
UXB.68025-S	-0.5	base	68.0272	base	12	0.422	0.119	816.327	344.49	97.1429	2551.78	719.577	1367.02	385.488	0.6	25.8045	7.27662
UXB.68025-S	-0.5	base	68.0272	high	14.4	0.422	0.119	979.592	413.388	116.571	3062.13	863.492	1640.43	462.585	0.4	46.4481	13.0979
UXB.68025-S	-0.5	base	68.0272	high	14.4	0.422	0.119	979.592	413.388	116.571	3062.13	863.492	1640.43	462.585	0.6	30.9654	8.73194
UXB.68025-S	-0.5	base	68.0272	low	9.6	0.422	0.119	653.061	275.592	77.7143	2041.42	575.661	1093.62	308.39	0.4	30.9654	8.73194
UXB.68025-S	-0.5	base	68.0272	low	9.6	0.422	0.119	653.061	275.592	77.7143	2041.42	575.661	1093.62	308.39	0.6	20.6436	5.82129
UXB.68025-S	-0.5	high	81.6327	base	12	0.422	0.119	979.592	413.388	116.571	3062.13	863.492	1640.43	462.585	0.4	46.4481	13.0979
UXB.68025-S	-0.5	high	81.6327	base	12	0.422	0.119	979.592	413.388	116.571	3062.13	863.492	1640.43	462.585	0.6	30.9654	8.73194
UXB.68025-S	-0.5	high	81.6327	high	14.4	0.422	0.119	1175.51	496.065	139.886	3674.56	1036.19	1968.51	555.102	0.4	55.7377	15.7175
UXB.68025-S	-0.5	high	81.6327	high	14.4	0.422	0.119	1175.51	496.065	139.886	3674.56	1036.19	1968.51	555.102	0.6	37.1584	10.4783
UXB.68025-S	-0.5	high	81.6327	low	9.6	0.422	0.119	783.673	330.71	93.2571	2449.71	690.794	1312.34	370.068	0.4	37.1584	10.4783
UXB.68025-S	-0.5	high	81.6327	low	9.6	0.422	0.119	783.673	330.71	93.2571	2449.71	690.794	1312.34	370.068	0.6	24.7723	6.98555
UXB.68025-S	-0.5	low	54.4218	base	12	0.422	0.119	653.061	275.592	77.7143	2041.42	575.661	1093.62	308.39	0.4	30.9654	8.73194
UXB.68025-S	-0.5	low	54.4218	base	12	0.422	0.119	653.061	275.592	77.7143	2041.42	575.661	1093.62	308.39	0.6	20.6436	5.82129
UXB.68025-S	-0.5	low	54.4218	high	14.4	0.422	0.119	783.673	330.71	93.2571	2449.71	690.794	1312.34	370.068	0.4	37.1584	10.4783
UXB.68025-S	-0.5	low	54.4218	high	14.4	0.422	0.119	783.673	330.71	93.2571	2449.71	690.794	1312.34	370.068	0.6	24.7723	6.98555
UXB.68025-S	-0.5	low	54.4218	low	9.6	0.422	0.119	522.449	220.473	62.1714	1633.14	460.529	874.895	246.712	0.4	24.7723	6.98555
UXB.68025-S	-0.5	low	54.4218	low	9.6	0.422	0.119	522.449	220.473	62.1714	1633.14	460.529	874.895	246.712	0.6	16.5149	4.65704
UXB.68025-S	+0.5	base	68.0272	base	12	0.359	0.118	816.327	293.061	96.3265	2170.82	713.53	1162.94	382.248	0.4	32.9282	10.8232
UXB.68025-S	+0.5	base	68.0272	base	12	0.359	0.118	816.327	293.061	96.3265	2170.82	713.53	1162.94	382.248	0.6	21.9522	7.21547
UXB.68025-S	+0.5	base	68.0272	high	14.4	0.359	0.118	979.592	351.673	115.592	2604.99	856.236	1395.53	458.698	0.4	39.5139	12.9878
UXB.68025-S	+0.5	base	68.0272	high	14.4	0.359	0.118	979.592	351.673	115.592	2604.99	856.236	1395.53	458.698	0.6	26.3426	8.65856
UXB.68025-S	+0.5	base	68.0272	low	9.6	0.359	0.118	653.061	234.449	77.0612	1736.66	570.824	930.353	305.799	0.4	26.3426	8.65856
UXB.68025-S	+0.5	base	68.0272	low	9.6	0.359	0.118	653.061	234.449	77.0612	1736.66	570.824	930.353	305.799	0.6	17.5617	5.77238
UXB.68025-S	+0.5	high	81.6327	base	12	0.359	0.118	979.592	351.673	115.592	2604.99	856.236	1395.53	458.698	0.4	39.5139	12.9878
UXB.68025-S	+0.5	high	81.6327	base	12	0.359	0.118	979.592	351.673	115.592	2604.99	856.236	1395.53	458.698	0.6	26.3426	8.65856
UXB.68025-S	+0.5	high	81.6327	high	14.4	0.359	0.118	1175.51	422.008	138.71	3125.99	1027.48	1674.64	550.437	0.4	47.4166	15.5854
UXB.68025-S	+0.5	high	81.6327	high	14.4	0.359	0.118	1175.51	422.008	138.71	3125.99	1027.48	1674.64	550.437	0.6	31.6111	10.3903
UXB.68025-S	+0.5	high	81.6327	low	9.6	0.359	0.118	783.673	281.339	92.4735	2083.99	684.989	1116.42	366.958	0.4	31.6111	10.3903
UXB.68025-S	+0.5	high	81.6327	low	9.6	0.359	0.118	783.673	281.339	92.4735	2083.99	684.989	1116.42	366.958	0.6	21.0741	6.92685
UXB.68025-S	+0.5	low	54.4218	base	12	0.359	0.118	653.061	234.449	77.0612	1736.66	570.824	930.353	305.799	0.4	26.3426	8.65856
UXB.68025-S	+0.5	low	54.4218	base	12	0.359	0.118	653.061	234.449	77.0612	1736.66	570.824	930.353	305.799	0.6	17.5617	5.77238
UXB.68025-S	+0.5	low	54.4218	high	14.4	0.359	0.118	783.673	281.339	92.4735	2083.99	684.989	1116.42	366.958	0.4	31.6111	10.3903
UXB.68025-S	+0.5	low	54.4218	high	14.4	0.359	0.118	783.673	281.339	92.4735	2083.99	684.989	1116.42	366.958	0.6	21.0741	6.92685
UXB.68025-S	+0.5	low	54.4218	low	9.6	0.359	0.118	522.449	187.559	61.649	1389.33	456.659	744.282	244.639	0.4	21.0741	6.92685
UXB.68025-S	+0.5	low	54.4218	low	9.6	0.359	0.118	522.449	187.559	61.649	1389.33	456.659	744.282	244.639	0.6	14.0494	4.6179
UXB.68025-EJ	0	base	68.0272	base	12	0.521	0.097	816.327	425.306	79.1837	3150.42	586.546	1687.72	314.221	0.4	47.7872	8.89704
UXB.68025-EJ	0	base	68.0272	base	12	0.521	0.097	816.327	425.306	79.1837	3150.42	586.546	1687.72	314.221	0.6	31.8581	5.93136
UXB.68025-EJ	0	base	68.0272	high	14.4	0.521	0.097	979.592	510.367	95.0204	3780.5	703.855	2025.27	377.065	0.4	57.3446	10.6765
UXB.68025-EJ	0	base	68.0272	high	14.4	0.521	0.097	979.592	510.367	95.0204	3780.5	703.855	2025.27	377.065	0.6	38.2298	7.11763
UXB.68025-EJ	0	base	68.0272	low	9.6	0.521	0.097	653.061	340.245	63.3469	2520.33	469.237	1350.18	251.377	0.4	38.2298	7.11763
UXB.68025-EJ	0	base	68.0272	low	9.6	0.521	0.097	653.061	340.245	63.3469	2520.33	469.237	1350.18	251.377	0.6	25.4865	4.74509
UXB.68025-EJ	0	high	81.6327	base	12	0.521	0.097	979.592	510.367	95.0204	3780.5	703.855	2025.27	377.065	0.4	57.3446	10.6765
UXB.68025-EJ	0	high	81.6327	base	12	0.521	0.097	979.592	510.367	95.0204	3780.5	703.855	2025.27	377.065	0.6	38.2298	7.11763
UXB.68025-EJ	0	high	81.6327	high	14.4	0.521	0.097	1175.51	612.441	114.024	4536.6	844.626	2430.32	452.478	0.4	68.8136	12.8117
UXB.68025-EJ	0	high	81.6327	high	14.4	0.521	0.097	1175.51	612.441	114.024	4536.6	844.626	2430.32	452.478	0.6	45.8757	8.54116
UXB.68025-EJ	0	high	81.6327	low	9.6	0.521	0.097	783.673	408.294	76.0163	3024.4	563.084	1620.21	301.652	0.4	45.8757	8.54116
UXB.68025-EJ	0	high	81.6327	low	9.6	0.521	0.097	783.673	408.294	76.0163	3024.4	563.084	1620.21	301.652	0.6	30.5838	5.69411
UXB.68025-EJ	0	low	54.4218	base	12	0.521	0.097	653.061	340.245	63.3469	2520.33	469.237	1350.18	251.377	0.4	38.2298	7.11763
UXB.68025-EJ	0	low	54.4218	base	12	0.521	0.097	653.061	340.245	63.3469	2520.33	469.237	1350.18	251.377	0.6	25.4865	4.74509
UXB.68025-EJ	0	low	54.4218	high	14.4	0.521	0.097	783.673	408.294	76.0163	3024.4	563.084	1620.21	301.652	0.4	45.8757	8.54116
UXB.68025-EJ	0	low	54.4218	high	14.4	0.521	0.097	783.673	408.294	76.0163	3024.4	563.084	1620.21	301.652	0.6	30.5838	5.69411
UXB.68025-EJ	0	low	54.4218	low	9.6	0.521	0.097	522.449	272.196	50.6776	2016.27	375.389	1080.14	201.101	0.4	30.5838	5.69411
UXB.68025-EJ	0	low	54.4218	low	9.6	0.521	0.097	522.449	272.196	50.6776	2016.27	375.389	1080.14	201.101	0.6	20.3892	3.79607
UXB.68025-EJ	-0.5	base	68.0272	base	12	0.42	0.12	816.327	342.857	97.9592	2539.68	725.624	1360.54	388.727	0.4	38.5233	11.0066
UXB.68025-EJ	-0.5	base	68.0272	base	12	0.42	0.12	816.327	342.857	97.9592	2539.68	725.624	1360.54	388.727	0.6	25.6822	7.33777
UXB.68025-EJ	-0.5	base	68.0272	high	14.4	0.42	0.12	979.592	411.429	117.551	3047.62	870.748	1632.65	466.472	0.4	46.2279	13.208
UXB.68025-EJ	-0.5	base	68.0272	high	14.4	0.42	0.12	979.592	411.429	117.551	3047.62	870.748	1632.65	466.472	0.6	30.8186	8.80532
UXB.68025-EJ	-0.5	base	68.0272	low	9.6	0.42	0.12	653.061	274.286	78.3673	2031.75	580.499	1088.44	310.982	0.4	30.8186	8.80532
UXB.68025-EJ	-0.5	base	68.0272	low	9.6	0.42	0.12	653.061	274.286	78.3673	2031.75	580.499	1088.44	310.982	0.6	20.5457	5.87021
UXB.68025-EJ	-0.5	high	81.6327	base	12	0.42	0.12	979.592	411.429	117.551	3047.62	870.748	1632.65	466.472	0.4	46.2279	13.208
UXB.68025-EJ	-0.5	high	81.6327	base	12	0.42	0.12	979.592	411.429	117.551	3047.62	870.748	1632.65	466.472	0.6	30.8186	8.80532
UXB.68025-EJ	-0.5	high	81.6327	high	14.4	0.42	0.12	1175.51	493.714	141.061	3657.14	1044.9	1959.18	559.767	0.4	55.4735	15.8496
UXB.68025-EJ	-0.5	high	81.6327	high	14.4	0.42	0.12	1175.51	493.714	141.061	3657.14	1044.9	1959.18	559.767	0.6	36.9823	10.5664
UXB.68025-EJ	-0.5	high	81.6327	low	9.6	0.42	0.12	783.673	329.143	94.0408	2438.1	696.599	1306.12	373.178	0.4	36.9823	10.5664
UXB.68025-EJ	-0.5	high	81.6327	low	9.6	0.42	0.12	783.673	329.143	94.0408	2438.1	696.599	1306.12	373.178	0.6	24.6549	7.04426
UXB.68025-EJ	-0.5	low	54.4218	base	12	0.42	0.12	653.061	274.286	78.3673	2031.75	580.499	1088.44	310.982	0.4	30.8186	8.80532
UXB.68025-EJ	-0.5	low	54.4218	base	12	0.42	0.12	653.061	274.286	78.3673	2031.75	580.499	1088.44	310.982	0.6	20.5457	5.87021
UXB.68025-EJ	-0.5	low	54.4218	high	14.4	0.42	0.12	783.673	329.143	94.0408	2438.1	696.599	1306.12	373.178	0.4	36.9823	10.5664
UXB.68025-EJ	-0.5	low	54.4218	high	14.4	0.42	0.12	783.673	329.143	94.0408	2438.1	696.599	1306.12	373.178	0.6	24.6549	7.04426
UXB.68025-EJ	-0.5	low	54.4218	low	9.6	0.42	0.12	522.449	219.429	62.6939	1625.4	464.399	870.748	248.785	0.4	24.6549	7.04426
UXB.68025-EJ	-0.5	low	54.4218	low	9.6	0.42	0.12	522.449	219.429	62.6939	1625.4	464.399	870.748	248.785	0.6	16.4366	4.69617
UXB.68025-EJ	+0.5	base	68.0272	base	12	0.361	0.12	816.327	294.694	97.9592	2182.92	725.624	1169.42	388.727	0.4	33.1117	11.0066
UXB.68025-EJ	+0.5	base	68.0272	base	12	0.361	0.12	816.327	294.694	97.9592	2182.92	725.624	1169.42	388.727	0.6	22.0744	7.33777
UXB.68025-EJ	+0.5	base	68.0272	high	14.4	0.361	0.12	979.592	353.633	117.551	2619.5	870.748	1403.3	466.472	0.4	39.734	13.208
UXB.68025-EJ	+0.5	base	68.0272	high	14.4	0.361	0.12	979.592	353.633	117.551	2619.5	870.748	1403.3	466.472	0.6	26.4893	8.80532
UXB.68025-EJ	+0.5	base	68.0272	low	9.6	0.361	0.12	653.061	235.755	78.3673	1746.33	580.499	935.536	310.982	0.4	26.4893	8.80532
UXB.68025-EJ	+0.5	base	68.0272	low	9.6	0.361	0.12	653.061	235.755	78.3673	1746.33	580.499	935.536	310.982	0.6	17.6596	5.87021
UXB.68025-EJ	+0.5	high	81.6327	base	12	0.361	0.12	979.592	353.633	117.551	2619.5	870.748	1403.3	466.472	0.4	39.734	13.208
UXB.68025-EJ	+0.5	high	81.6327	base	12	0.361	0.12	979.592	353.633	117.551	2619.5	870.748	1403.3	466.472	0.6	26.4893	8.80532
UXB.68025-EJ	+0.5	high	81.6327	high	14.4	0.361	0.12	1175.51	424.359	141.061	3143.4	1044.9	1683.97	559.767	0.4	47.6808	15.8496
UXB.68025-EJ	+0.5	high	81.6327	high	14.4	0.361	0.12	1175.51	424.359	141.061	3143.4	1044.9	1683.97	559.767	0.6	31.7872	10.5664
UXB.68025-EJ	+0.5	high	81.6327	low	9.6	0.361	0.12	783.673	282.906	94.0408	2095.6	696.599	1122.64	373.178	0.4	31.7872	10.5664
UXB.68025-EJ	+0.5	high	81.6327	low	9.6	0.361	0.12	783.673	282.906	94.0408	2095.6	696.599	1122.64	373.178	0.6	21.1915	7.04426
UXB.68025-EJ	+0.5	low	54.4218	base	12	0.361	0.12	653.061	235.755	78.3673	1746.33	580.499	935.536	310.982	0.4	26.4893	8.80532
UXB.68025-EJ	+0.5	low	54.4218	base	12	0.361	0.12	653.061	235.755	78.3673	1746.33	580.499	935.536	310.982	0.6	17.6596	5.87021
UXB.68025-EJ	+0.5	low	54.4218	high	14.4	0.361	0.12	783.673	282.906	94.0408	2095.6	696.599	1122.64	373.178	0.4	31.7872	10.5664
UXB.68025-EJ	+0.5	low	54.4218	high	14.4	0.361	0.12	783.673	282.906	94.0408	2095.6	696.599	1122.64	373.178	0.6	21.1915	7.04426
UXB.68025-EJ	+0.5	low	54.4218	low	9.6	0.361	0.12	522.449	188.604	62.6939	1397.07	464.399	748.429	248.785	0.4	21.1915	7.04426
UXB.68025-EJ	+0.5	low	54.4218	low	9.6	0.361	0.12	522.449	188.604	62.6939	1397.07	464.399	748.429	248.785	0.6	14.1276	4.69617
UXB.68025-DK	0	base	68.0272	base	12	0.572	0.112	816.327	466.939	91.4286	3458.81	677.249	1852.93	362.812	0.4	52.465	10.2729
UXB.68025-DK	0	base	68.0272	base	12	0.572	0.112	816.327	466.939	91.4286	3458.81	677.249	1852.93	362.812	0.6	34.9767	6.84858
UXB.68025-DK	0	base	68.0272	high	14.4	0.572	0.112	979.592	560.327	109.714	4150.57	812.698	2223.52	435.374	0.4	62.958	12.3274
UXB.68025-DK	0	base	68.0272	high	14.4	0.572	0.112	979.592	560.327	109.714	4150.57	812.698	2223.52	435.374	0.6	41.972	8.2183
UXB.68025-DK	0	base	68.0272	low	9.6	0.572	0.112	653.061	373.551	73.1429	2767.04	541.799	1482.35	290.249	0.4	41.972	8.2183
UXB.68025-DK	0	base	68.0272	low	9.6	0.572	0.112	653.061	373.551	73.1429	2767.04	541.799	1482.35	290.249	0.6	27.9813	5.47887
UXB.68025-DK	0	high	81.6327	base	12	0.572	0.112	979.592	560.327	109.714	4150.57	812.698	2223.52	435.374	0.4	62.958	12.3274
UXB.68025-DK	0	high	81.6327	base	12	0.572	0.112	979.592	560.327	109.714	4150.57	812.698	2223.52	435.374	0.6	41.972	8.2183
UXB.68025-DK	0	high	81.6327	high	14.4	0.572	0.112	1175.51	672.392	131.657	4980.68	975.238	2668.22	522.449	0.4	75.5496	14.7929
UXB.68025-DK	0	high	81.6327	high	14.4	0.572	0.112	1175.51	672.392	131.657	4980.68	975.238	2668.22	522.449	0.6	50.3664	9.86196
UXB.68025-DK	0	high	81.6327	low	9.6	0.572	0.112	783.673	448.261	87.7714	3320.45	650.159	1778.81	348.299	0.4	50.3664	9.86196
UXB.68025-DK	0	high	81.6327	low	9.6	0.572	0.112	783.673	448.261	87.7714	3320.45	650.159	1778.81	348.299	0.6	33.5776	6.57464
UXB.68025-DK	0	low	54.4218	base	12	0.572	0.112	653.061	373.551	73.1429	2767.04	541.799	1482.35	290.249	0.4	41.972	8.2183
UXB.68025-DK	0	low	54.4218	base	12	0.572	0.112	653.061	373.551	73.1429	2767.04	541.799	1482.35	290.249	0.6	27.9813	5.47887
UXB.68025-DK	0	low	54.4218	high	14.4	0.572	0.112	783.673	448.261	87.7714	3320.45	650.159	1778.81	348.299	0.4	50.3664	9.86196
UXB.68025-DK	0	low	54.4218	high	14.4	0.572	0.112	783.673	448.261	87.7714	3320.45	650.159	1778.81	348.299	0.6	33.5776	6.57464
UXB.68025-DK	0	low	54.4218	low	9.6	0.572	0.112	522.449	298.841	58.5143	2213.64	433.439	1185.88	232.2	0.4	33.5776	6.57464
UXB.68025-DK	0	low	54.4218	low	9.6	0.572	0.112	522.449	298.841	58.5143	2213.64	433.439	1185.88	232.2	0.6	22.3851	4.38309
UXB.68025-DK	-0.5	base	68.0272	base	12	0.448	0.133	816.327	365.714	108.571	2708.99	804.233	1451.25	430.839	0.4	41.0915	12.199
UXB.68025-DK	-0.5	base	68.0272	base	12	0.448	0.133	816.327	365.714	108.571	2708.99	804.233	1451.25	430.839	0.6	27.3943	8.13269
UXB.68025-DK	-0.5	base	68.0272	high	14.4	0.448	0.133	979.592	438.857	130.286	3250.79	965.079	1741.5	517.007	0.4	49.3098	14.6388
UXB.68025-DK	-0.5	base	68.0272	high	14.4	0.448	0.133	979.592	438.857	130.286	3250.79	965.079	1741.5	517.007	0.6	32.8732	9.75923
UXB.68025-DK	-0.5	base	68.0272	low	9.6	0.448	0.133	653.061	292.571	86.8571	2167.2	643.386	1161	344.671	0.4	32.8732	9.75923
UXB.68025-DK	-0.5	base	68.0272	low	9.6	0.448	0.133	653.061	292.571	86.8571	2167.2	643.386	1161	344.671	0.6	21.9155	6.50615
UXB.68025-DK	-0.5	high	81.6327	base	12	0.448	0.133	979.592	438.857	130.286	3250.79	965.079	1741.5	517.007	0.4	49.3098	14.6388
UXB.68025-DK	-0.5	high	81.6327	base	12	0.448	0.133	979.592	438.857	130.286	3250.79	965.079	1741.5	517.007	0.6	32.8732	9.75923
UXB.68025-DK	-0.5	high	81.6327	high	14.4	0.448	0.133	1175.51	526.629	156.343	3900.95	1158.1	2089.8	620.408	0.4	59.1717	17.5666
UXB.68025-DK	-0.5	high	81.6327	high	14.4	0.448	0.133	1175.51	526.629	156.343	3900.95	1158.1	2089.8	620.408	0.6	39.4478	11.7111
UXB.68025-DK	-0.5	high	81.6327	low	9.6	0.448	0.133	783.673	351.086	104.229	2600.63	772.063	1393.2	413.605	0.4	39.4478	11.7111
UXB.68025-DK	-0.5	high	81.6327	low	9.6	0.448	0.133	783.673	351.086	104.229	2600.63	772.063	1393.2	413.605	0.6	26.2986	7.80738
UXB.68025-DK	-0.5	low	54.4218	base	12	0.448	0.133	653.061	292.571	86.8571	2167.2	643.386	1161	344.671	0.4	32.8732	9.75923
UXB.68025-DK	-0.5	low	54.4218	base	12	0.448	0.133	653.061	292.571	86.8571	2167.2	643.386	1161	344.671	0.6	21.9155	6.50615
UXB.68025-DK	-0.5	low	54.4218	high	14.4	0.448	0.133	783.673	351.086	104.229	2600.63	772.063	1393.2	413.605	0.4	39.4478	11.7111
UXB.68025-DK	-0.5	low	54.4218	high	14.4	0.448	0.133	783.673	351.086	104.229	2600.63	772.063	1393.2	413.605	0.6	26.2986	7.80738
UXB.68025-DK	-0.5	low	54.4218	low	9.6	0.448	0.133	522.449	234.057	69.4857	1733.76	514.709	928.798	275.737	0.4	26.2986	7.80738
UXB.68025-DK	-0.5	low	54.4218	low	9.6	0.448	0.133	522.449	234.057	69.4857	1733.76	514.709	928.798	275.737	0.6	17.5324	5.20492
UXB.68025-DK	+0.5	base	68.0272	base	12	0.385	0.133	816.327	314.286	108.571	2328.04	804.233	1247.17	430.839	0.4	35.313	12.199
UXB.68025-DK	+0.5	base	68.0272	base	12	0.385	0.133	816.327	314.286	108.571	2328.04	804.233	1247.17	430.839	0.6	23.542	8.13269
UXB.68025-DK	+0.5	base	68.0272	high	14.4	0.385	0.133	979.592	377.143	130.286	2793.65	965.079	1496.6	517.007	0.4	42.3756	14.6388
UXB.68025-DK	+0.5	base	68.0272	high	14.4	0.385	0.133	979.592	377.143	130.286	2793.65	965.079	1496.6	517.007	0.6	28.2504	9.75923
UXB.68025-DK	+0.5	base	68.0272	low	9.6	0.385	0.133	653.061	251.429	86.8571	1862.43	643.386	997.732	344.671	0.4	28.2504	9.75923
UXB.68025-DK	+0.5	base	68.0272	low	9.6	0.385	0.133	653.061	251.429	86.8571	1862.43	643.386	997.732	344.671	0.6	18.8336	6.50615
UXB.68025-DK	+0.5	high	81.6327	base	12	0.385	0.133	979.592	377.143	130.286	2793.65	965.079	1496.6	517.007	0.4	42.3756	14.6388
UXB.68025-DK	+0.5	high	81.6327	base	12	0.385	0.133	979.592	377.143	130.286	2793.65	965.079	1496.6	517.007	0.6	28.2504	9.75923
UXB.68025-DK	+0.5	high	81.6327	high	14.4	0.385	0.133	1175.51	452.571	156.343	3352.38	1158.1	1795.92	620.408	0.4	50.8507	17.5666
UXB.68025-DK	+0.5	high	81.6327	high	14.4	0.385	0.133	1175.51	452.571	156.343	3352.38	1158.1	1795.92	620.408	0.6	33.9005	11.7111
UXB.68025-DK	+0.5	high	81.6327	low	9.6	0.385	0.133	783.673	301.714	104.229	2234.92	772.063	1197.28	413.605	0.4	33.9005	11.7111
UXB.68025-DK	+0.5	high	81.6327	low	9.6	0.385	0.133	783.673	301.714	104.229	2234.92	772.063	1197.28	413.605	0.6	22.6003	7.80738
UXB.68025-DK	+0.5	low	54.4218	base	12	0.385	0.133	653.061	251.429	86.8571	1862.43	643.386	997.732	344.671	0.4	28.2504	9.75923
UXB.68025-DK	+0.5	low	54.4218	base	12	0.385	0.133	653.061	251.429	86.8571	1862.43	643.386	997.732	344.671	0.6	18.8336	6.50615
UXB.68025-DK	+0.5	low	54.4218	high	14.4	0.385	0.133	783.673	301.714	104.229	2234.92	772.063	1197.28	413.605	0.4	33.9005	11.7111
UXB.68025-DK	+0.5	low	54.4218	high	14.4	0.385	0.133	783.673	301.714	104.229	2234.92	772.063	1197.28	413.605	0.6	22.6003	7.80738
UXB.68025-DK	+0.5	low	54.4218	low	9.6	0.385	0.133	522.449	201.143	69.4857	1489.95	514.709	798.186	275.737	0.4	22.6003	7.80738
UXB.68025-DK	+0.5	low	54.4218	low	9.6	0.385	0.133	522.449	201.143	69.4857	1489.95	514.709	798.186	275.737	0.6	15.0669	5.20492
UXB.68025-DH	0	base	68.0272	base	12	0.452	0.093	816.327	368.98	75.9184	2733.18	562.358	1464.2	301.263	0.4	41.4584	8.53015
UXB.68025-DH	0	base	68.0272	base	12	0.452	0.093	816.327	368.98	75.9184	2733.18	562.358	1464.2	301.263	0.6	27.6389	5.68677
UXB.68025-DH	0	base	68.0272	high	14.4	0.452	0.093	979.592	442.776	91.102	3279.82	674.83	1757.05	361.516	0.4	49.7501	10.2362
UXB.68025-DH	0	base	68.0272	high	14.4	0.452	0.093	979.592	442.776	91.102	3279.82	674.83	1757.05	361.516	0.6	33.1667	6.82412
UXB.68025-DH	0	base	68.0272	low	9.6	0.452	0.093	653.061	295.184	60.7347	2186.55	449.887	1171.36	241.011	0.4	33.1667	6.82412
UXB.68025-DH	0	base	68.0272	low	9.6	0.452	0.093	653.061	295.184	60.7347	2186.55	449.887	1171.36	241.011	0.6	22.1111	4.54942
UXB.68025-DH	0	high	81.6327	base	12	0.452	0.093	979.592	442.776	91.102	3279.82	674.83	1757.05	361.516	0.4	49.7501	10.2362
UXB.68025-DH	0	high	81.6327	base	12	0.452	0.093	979.592	442.776	91.102	3279.82	674.83	1757.05	361.516	0.6	33.1667	6.82412
UXB.68025-DH	0	high	81.6327	high	14.4	0.452	0.093	1175.51	531.331	109.322	3935.78	809.796	2108.45	433.819	0.4	59.7001	12.2834
UXB.68025-DH	0	high	81.6327	high	14.4	0.452	0.093	1175.51	531.331	109.322	3935.78	809.796	2108.45	433.819	0.6	39.8	8.18895
UXB.68025-DH	0	high	81.6327	low	9.6	0.452	0.093	783.673	354.22	72.8816	2623.85	539.864	1405.64	289.213	0.4	39.8	8.18895
UXB.68025-DH	0	high	81.6327	low	9.6	0.452	0.093	783.673	354.22	72.8816	2623.85	539.864	1405.64	289.213	0.6	26.5334	5.4593
UXB.68025-DH	0	low	54.4218	base	12	0.452	0.093	653.061	295.184	60.7347	2186.55	449.887	1171.36	241.011	0.4	33.1667	6.82412
UXB.68025-DH	0	low	54.4218	base	12	0.452	0.093	653.061	295.184	60.7347	2186.55	449.887	1171.36	241.011	0.6	22.1111	4.54942
UXB.68025-DH	0	low	54.4218	high	14.4	0.452	0.093	783.673	354.22	72.8816	2623.85	539.864	1405.64	289.213	0.4	39.8	8.18895
UXB.68025-DH	0	low	54.4218	high	14.4	0.452	0.093	783.673	354.22	72.8816	2623.85	539.864	1405.64	289.213	0.6	26.5334	5.4593
UXB.68025-DH	0	low	54.4218	low	9.6	0.452	0.093	522.449	236.147	48.5878	1749.24	359.909	937.091	192.809	0.4	26.5334	5.4593
UXB.68025-DH	0	low	54.4218	low	9.6	0.452	0.093	522.449	236.147	48.5878	1749.24	359.909	937.091	192.809	0.6	17.6889	3.63953
UXB.68025-DH	-0.5	base	68.0272	base	12	0.377	0.105	816.327	307.755	85.7143	2279.67	634.921	1221.25	340.136	0.4	34.5792	9.63082
UXB.68025-DH	-0.5	base	68.0272	base	12	0.377	0.105	816.327	307.755	85.7143	2279.67	634.921	1221.25	340.136	0.6	23.0528	6.42055
UXB.68025-DH	-0.5	base	68.0272	high	14.4	0.377	0.105	979.592	369.306	102.857	2735.6	761.905	1465.5	408.163	0.4	41.4951	11.557
UXB.68025-DH	-0.5	base	68.0272	high	14.4	0.377	0.105	979.592	369.306	102.857	2735.6	761.905	1465.5	408.163	0.6	27.6634	7.70465
UXB.68025-DH	-0.5	base	68.0272	low	9.6	0.377	0.105	653.061	246.204	68.5714	1823.73	507.937	977	272.109	0.4	27.6634	7.70465
UXB.68025-DH	-0.5	base	68.0272	low	9.6	0.377	0.105	653.061	246.204	68.5714	1823.73	507.937	977	272.109	0.6	18.4423	5.13644
UXB.68025-DH	-0.5	high	81.6327	base	12	0.377	0.105	979.592	369.306	102.857	2735.6	761.905	1465.5	408.163	0.4	41.4951	11.557
UXB.68025-DH	-0.5	high	81.6327	base	12	0.377	0.105	979.592	369.306	102.857	2735.6	761.905	1465.5	408.163	0.6	27.6634	7.70465
UXB.68025-DH	-0.5	high	81.6327	high	14.4	0.377	0.105	1175.51	443.167	123.429	3282.72	914.286	1758.6	489.796	0.4	49.7941	13.8684
UXB.68025-DH	-0.5	high	81.6327	high	14.4	0.377	0.105	1175.51	443.167	123.429	3282.72	914.286	1758.6	489.796	0.6	33.1961	9.24559
UXB.68025-DH	-0.5	high	81.6327	low	9.6	0.377	0.105	783.673	295.445	82.2857	2188.48	609.524	1172.4	326.531	0.4	33.1961	9.24559
UXB.68025-DH	-0.5	high	81.6327	low	9.6	0.377	0.105	783.673	295.445	82.2857	2188.48	609.524	1172.4	326.531	0.6	22.1307	6.16372
UXB.68025-DH	-0.5	low	54.4218	base	12	0.377	0.105	653.061	246.204	68.5714	1823.73	507.937	977	272.109	0.4	27.6634	7.70465
UXB.68025-DH	-0.5	low	54.4218	base	12	0.377	0.105	653.061	246.204	68.5714	1823.73	507.937	977	272.109	0.6	18.4423	5.13644
UXB.68025-DH	-0.5	low	54.4218	high	14.4	0.377	0.105	783.673	295.445	82.2857	2188.48	609.524	1172.4	326.531	0.4	33.1961	9.24559
UXB.68025-DH	-0.5	low	54.4218	high	14.4	0.377	0.105	783.673	295.445	82.2857	2188.48	609.524	1172.4	326.531	0.6	22.1307	6.16372
UXB.68025-DH	-0.5	low	54.4218	low	9.6	0.377	0.105	522.449	196.963	54.8571	1458.99	406.349	781.6	217.687	0.4	22.1307	6.16372
UXB.68025-DH	-0.5	low	54.4218	low	9.6	0.377	0.105	522.449	196.963	54.8571	1458.99	406.349	781.6	217.687	0.6	14.7538	4.10915
UXB.68025-DH	+0.5	base	68.0272	base	12	0.322	0.104	816.327	262.857	84.898	1947.09	628.874	1043.08	336.897	0.4	29.5345	9.5391
UXB.68025-DH	+0.5	base	68.0272	base	12	0.322	0.104	816.327	262.857	84.898	1947.09	628.874	1043.08	336.897	0.6	19.6897	6.3594
UXB.68025-DH	+0.5	base	68.0272	high	14.4	0.322	0.104	979.592	315.429	101.878	2336.51	754.649	1251.7	404.276	0.4	35.4414	11.4469
UXB.68025-DH	+0.5	base	68.0272	high	14.4	0.322	0.104	979.592	315.429	101.878	2336.51	754.649	1251.7	404.276	0.6	23.6276	7.63128
UXB.68025-DH	+0.5	base	68.0272	low	9.6	0.322	0.104	653.061	210.286	67.9184	1557.67	503.099	834.467	269.517	0.4	23.6276	7.63128
UXB.68025-DH	+0.5	base	68.0272	low	9.6	0.322	0.104	653.061	210.286	67.9184	1557.67	503.099	834.467	269.517	0.6	15.7517	5.08752
UXB.68025-DH	+0.5	high	81.6327	base	12	0.322	0.104	979.592	315.429	101.878	2336.51	754.649	1251.7	404.276	0.4	35.4414	11.4469
UXB.68025-DH	+0.5	high	81.6327	base	12	0.322	0.104	979.592	315.429	101.878	2336.51	754.649	1251.7	404.276	0.6	23.6276	7.63128
UXB.68025-DH	+0.5	high	81.6327	high	14.4	0.322	0.104	1175.51	378.514	122.253	2803.81	905.578	1502.04	485.131	0.4	42.5297	13.7363
UXB.68025-DH	+0.5	high	81.6327	high	14.4	0.322	0.104	1175.51	378.514	122.253	2803.81	905.578	1502.04	485.131	0.6	28.3531	9.15753
UXB.68025-DH	+0.5	high	81.6327	low	9.6	0.322	0.104	783.673	252.343	81.502	1869.21	603.719	1001.36	323.421	0.4	28.3531	9.15753
UXB.68025-DH	+0.5	high	81.6327	low	9.6	0.322	0.104	783.673	252.343	81.502	1869.21	603.719	1001.36	323.421	0.6	18.9021	6.10502
UXB.68025-DH	+0.5	low	54.4218	base	12	0.322	0.104	653.061	210.286	67.9184	1557.67	503.099	834.467	269.517	0.4	23.6276	7.63128
UXB.68025-DH	+0.5	low	54.4218	base	12	0.322	0.104	653.061	210.286	67.9184	1557.67	503.099	834.467	269.517	0.6	15.7517	5.08752
UXB.68025-DH	+0.5	low	54.4218	high	14.4	0.322	0.104	783.673	252.343	81.502	1869.21	603.719	1001.36	323.421	0.4	28.3531	9.15753
UXB.68025-DH	+0.5	low	54.4218	high	14.4	0.322	0.104	783.673	252.343	81.502	1869.21	603.719	1001.36	323.421	0.6	18.9021	6.10502
UXB.68025-DH	+0.5	low	54.4218	low	9.6	0.322	0.104	522.449	168.229	54.3347	1246.14	402.479	667.574	215.614	0.4	18.9021	6.10502
UXB.68025-DH	+0.5	low	54.4218	low	9.6	0.322	0.104	522.449	168.229	54.3347	1246.14	402.479	667.574	215.614	0.6	12.6014	4.07001
UXB.68025-BW	0	base	68.0272	base	12	0.554	0.103	816.327	452.245	84.0816	3349.96	622.827	1794.62	333.657	0.4	50.814	9.44737
UXB.68025-BW	0	base	68.0272	base	12	0.554	0.103	816.327	452.245	84.0816	3349.96	622.827	1794.62	333.657	0.6	33.876	6.29825
UXB.68025-BW	0	base	68.0272	high	14.4	0.554	0.103	979.592	542.694	100.898	4019.95	747.392	2153.55	400.389	0.4	60.9768	11.3368
UXB.68025-BW	0	base	68.0272	high	14.4	0.554	0.103	979.592	542.694	100.898	4019.95	747.392	2153.55	400.389	0.6	40.6512	7.5579
UXB.68025-BW	0	base	68.0272	low	9.6	0.554	0.103	653.061	361.796	67.2653	2679.97	498.262	1435.7	266.926	0.4	40.6512	7.5579
UXB.68025-BW	0	base	68.0272	low	9.6	0.554	0.103	653.061	361.796	67.2653	2679.97	498.262	1435.7	266.926	0.6	27.1008	5.0386
UXB.68025-BW	0	high	81.6327	base	12	0.554	0.103	979.592	542.694	100.898	4019.95	747.392	2153.55	400.389	0.4	60.9768	11.3368
UXB.68025-BW	0	high	81.6327	base	12	0.554	0.103	979.592	542.694	100.898	4019.95	747.392	2153.55	400.389	0.6	40.6512	7.5579
UXB.68025-BW	0	high	81.6327	high	14.4	0.554	0.103	1175.51	651.233	121.078	4823.95	896.871	2584.26	480.466	0.4	73.1722	13.6042
UXB.68025-BW	0	high	81.6327	high	14.4	0.554	0.103	1175.51	651.233	121.078	4823.95	896.871	2584.26	480.466	0.6	48.7815	9.06948
UXB.68025-BW	0	high	81.6327	low	9.6	0.554	0.103	783.673	434.155	80.7184	3215.96	597.914	1722.84	320.311	0.4	48.7815	9.06948
UXB.68025-BW	0	high	81.6327	low	9.6	0.554	0.103	783.673	434.155	80.7184	3215.96	597.914	1722.84	320.311	0.6	32.521	6.04632
UXB.68025-BW	0	low	54.4218	base	12	0.554	0.103	653.061	361.796	67.2653	2679.97	498.262	1435.7	266.926	0.4	40.6512	7.5579
UXB.68025-BW	0	low	54.4218	base	12	0.554	0.103	653.061	361.796	67.2653	2679.97	498.262	1435.7	266.926	0.6	27.1008	5.0386
UXB.68025-BW	0	low	54.4218	high	14.4	0.554	0.103	783.673	434.155	80.7184	3215.96	597.914	1722.84	320.311	0.4	48.7815	9.06948
UXB.68025-BW	0	low	54.4218	high	14.4	0.554	0.103	783.673	434.155	80.7184	3215.96	597.914	1722.84	320.311	0.6	32.521	6.04632
UXB.68025-BW	0	low	54.4218	low	9.6	0.554	0.103	522.449	289.437	53.8122	2143.98	398.609	1148.56	213.541	0.4	32.521	6.04632
UXB.68025-BW	0	low	54.4218	low	9.6	0.554	0.103	522.449	289.437	53.8122	2143.98	398.609	1148.56	213.541	0.6	21.6807	4.03088
UXB.68025-BW	-0.5	base	68.0272	base	12	0.436	0.128	816.327	355.918	104.49	2636.43	773.998	1412.37	414.642	0.4	39.9908	11.7404
UXB.68025-BW	-0.5	base	68.0272	base	12	0.436	0.128	816.327	355.918	104.49	2636.43	773.998	1412.37	414.642	0.6	26.6606	7.82695
UXB.68025-BW	-0.5	base	68.0272	high	14.4	0.436	0.128	979.592	427.102	125.388	3163.72	928.798	1694.85	497.57	0.4	47.989	14.0885
UXB.68025-BW	-0.5	base	68.0272	high	14.4	0.436	0.128	979.592	427.102	125.388	3163.72	928.798	1694.85	497.57	0.6	31.9927	9.39234
UXB.68025-BW	-0.5	base	68.0272	low	9.6	0.436	0.128	653.061	284.735	83.5918	2109.15	619.199	1129.9	331.714	0.4	31.9927	9.39234
UXB.68025-BW	-0.5	base	68.0272	low	9.6	0.436	0.128	653.061	284.735	83.5918	2109.15	619.199	1129.9	331.714	0.6	21.3284	6.26156
UXB.68025-BW	-0.5	high	81.6327	base	12	0.436	0.128	979.592	427.102	125.388	3163.72	928.798	1694.85	497.57	0.4	47.989	14.0885
UXB.68025-BW	-0.5	high	81.6327	base	12	0.436	0.128	979.592	427.102	125.388	3163.72	928.798	1694.85	497.57	0.6	31.9927	9.39234
UXB.68025-BW	-0.5	high	81.6327	high	14.4	0.436	0.128	1175.51	512.522	150.465	3796.46	1114.56	2033.82	597.085	0.4	57.5868	16.9062
UXB.68025-BW	-0.5	high	81.6327	high	14.4	0.436	0.128	1175.51	512.522	150.465	3796.46	1114.56	2033.82	597.085	0.6	38.3912	11.2708
UXB.68025-BW	-0.5	high	81.6327	low	9.6	0.436	0.128	783.673	341.682	100.31	2530.98	743.039	1355.88	398.056	0.4	38.3912	11.2708
UXB.68025-BW	-0.5	high	81.6327	low	9.6	0.436	0.128	783.673	341.682	100.31	2530.98	743.039	1355.88	398.056	0.6	25.5941	7.51387
UXB.68025-BW	-0.5	low	54.4218	base	12	0.436	0.128	653.061	284.735	83.5918	2109.15	619.199	1129.9	331.714	0.4	31.9927	9.39234
UXB.68025-BW	-0.5	low	54.4218	base	12	0.436	0.128	653.061	284.735	83.5918	2109.15	619.199	1129.9	331.714	0.6	21.3284	6.26156
UXB.68025-BW	-0.5	low	54.4218	high	14.4	0.436	0.128	783.673	341.682	100.31	2530.98	743.039	1355.88	398.056	0.4	38.3912	11.2708
UXB.68025-BW	-0.5	low	54.4218	high	14.4	0.436	0.128	783.673	341.682	100.31	2530.98	743.039	1355.88	398.056	0.6	25.5941	7.51387
UXB.68025-BW	-0.5	low	54.4218	low	9.6	0.436	0.128	522.449	227.788	66.8735	1687.32	495.359	903.92	265.371	0.4	25.5941	7.51387
UXB.68025-BW	-0.5	low	54.4218	low	9.6	0.436	0.128	522.449	227.788	66.8735	1687.32	495.359	903.92	265.371	0.6	17.0628	5.00925
UXB.68025-BW	+0.5	base	68.0272	base	12	0.374	0.125	816.327	305.306	102.041	2261.53	755.858	1211.53	404.924	0.4	34.3041	11.4653
UXB.68025-BW	+0.5	base	68.0272	base	12	0.374	0.125	816.327	305.306	102.041	2261.53	755.858	1211.53	404.924	0.6	22.8694	7.64351
UXB.68025-BW	+0.5	base	68.0272	high	14.4	0.374	0.125	979.592	366.367	122.449	2713.83	907.029	1453.84	485.909	0.4	41.1649	13.7583
UXB.68025-BW	+0.5	base	68.0272	high	14.4	0.374	0.125	979.592	366.367	122.449	2713.83	907.029	1453.84	485.909	0.6	27.4432	9.17221
UXB.68025-BW	+0.5	base	68.0272	low	9.6	0.374	0.125	653.061	244.245	81.6327	1809.22	604.686	969.226	323.939	0.4	27.4432	9.17221
UXB.68025-BW	+0.5	base	68.0272	low	9.6	0.374	0.125	653.061	244.245	81.6327	1809.22	604.686	969.226	323.939	0.6	18.2955	6.11481
UXB.68025-BW	+0.5	high	81.6327	base	12	0.374	0.125	979.592	366.367	122.449	2713.83	907.029	1453.84	485.909	0.4	41.1649	13.7583
UXB.68025-BW	+0.5	high	81.6327	base	12	0.374	0.125	979.592	366.367	122.449	2713.83	907.029	1453.84	485.909	0.6	27.4432	9.17221
UXB.68025-BW	+0.5	high	81.6327	high	14.4	0.374	0.125	1175.51	439.641	146.939	3256.6	1088.44	1744.61	583.09	0.4	49.3978	16.51
UXB.68025-BW	+0.5	high	81.6327	high	14.4	0.374	0.125	1175.51	439.641	146.939	3256.6	1088.44	1744.61	583.09	0.6	32.9319	11.0066
UXB.68025-BW	+0.5	high	81.6327	low	9.6	0.374	0.125	783.673	293.094	97.9592	2171.07	725.624	1163.07	388.727	0.4	32.9319	11.0066
UXB.68025-BW	+0.5	high	81.6327	low	9.6	0.374	0.125	783.673	293.094	97.9592	2171.07	725.624	1163.07	388.727	0.6	21.9546	7.33777
UXB.68025-BW	+0.5	low	54.4218	base	12	0.374	0.125	653.061	244.245	81.6327	1809.22	604.686	969.226	323.939	0.4	27.4432	9.17221
UXB.68025-BW	+0.5	low	54.4218	base	12	0.374	0.125	653.061	244.245	81.6327	1809.22	604.686	969.226	323.939	0.6	18.2955	6.11481
UXB.68025-BW	+0.5	low	54.4218	high	14.4	0.374	0.125	783.673	293.094	97.9592	2171.07	725.624	1163.07	388.727	0.4	32.9319	11.0066
UXB.68025-BW	+0.5	low	54.4218	high	14.4	0.374	0.125	783.673	293.094	97.9592	2171.07	725.624	1163.07	388.727	0.6	21.9546	7.33777
UXB.68025-BW	+0.5	low	54.4218	low	9.6	0.374	0.125	522.449	195.396	65.3061	1447.38	483.749	775.381	259.151	0.4	21.9546	7.33777
UXB.68025-BW	+0.5	low	54.4218	low	9.6	0.374	0.125	522.449	195.396	65.3061	1447.38	483.749	775.381	259.151	0.6	14.6364	4.89184
UXB.67336	0	base	68.0272	base	12	0.567	0.107	816.327	462.857	87.3469	3428.57	647.014	1836.73	346.615	0.4	52.0064	9.81426
UXB.67336	0	base	68.0272	base	12	0.567	0.107	816.327	462.857	87.3469	3428.57	647.014	1836.73	346.615	0.6	34.6709	6.54284
UXB.67336	0	base	68.0272	high	14.4	0.567	0.107	979.592	555.429	104.816	4114.29	776.417	2204.08	415.938	0.4	62.4077	11.7771
UXB.67336	0	base	68.0272	high	14.4	0.567	0.107	979.592	555.429	104.816	4114.29	776.417	2204.08	415.938	0.6	41.6051	7.85141
UXB.67336	0	base	68.0272	low	9.6	0.567	0.107	653.061	370.286	69.8776	2742.86	517.611	1469.39	277.292	0.4	41.6051	7.85141
UXB.67336	0	base	68.0272	low	9.6	0.567	0.107	653.061	370.286	69.8776	2742.86	517.611	1469.39	277.292	0.6	27.7368	5.23427
UXB.67336	0	high	81.6327	base	12	0.567	0.107	979.592	555.429	104.816	4114.29	776.417	2204.08	415.938	0.4	62.4077	11.7771
UXB.67336	0	high	81.6327	base	12	0.567	0.107	979.592	555.429	104.816	4114.29	776.417	2204.08	415.938	0.6	41.6051	7.85141
UXB.67336	0	high	81.6327	high	14.4	0.567	0.107	1175.51	666.514	125.78	4937.14	931.701	2644.9	499.125	0.4	74.8892	14.1325
UXB.67336	0	high	81.6327	high	14.4	0.567	0.107	1175.51	666.514	125.78	4937.14	931.701	2644.9	499.125	0.6	49.9262	9.42169
UXB.67336	0	high	81.6327	low	9.6	0.567	0.107	783.673	444.343	83.8531	3291.43	621.134	1763.27	332.75	0.4	49.9262	9.42169
UXB.67336	0	high	81.6327	low	9.6	0.567	0.107	783.673	444.343	83.8531	3291.43	621.134	1763.27	332.75	0.6	33.2841	6.28113
UXB.67336	0	low	54.4218	base	12	0.567	0.107	653.061	370.286	69.8776	2742.86	517.611	1469.39	277.292	0.4	41.6051	7.85141
UXB.67336	0	low	54.4218	base	12	0.567	0.107	653.061	370.286	69.8776	2742.86	517.611	1469.39	277.292	0.6	27.7368	5.23427
UXB.67336	0	low	54.4218	high	14.4	0.567	0.107	783.673	444.343	83.8531	3291.43	621.134	1763.27	332.75	0.4	49.9262	9.42169
UXB.67336	0	low	54.4218	high	14.4	0.567	0.107	783.673	444.343	83.8531	3291.43	621.134	1763.27	332.75	0.6	33.2841	6.28113
UXB.67336	0	low	54.4218	low	9.6	0.567	0.107	522.449	296.229	55.902	2194.29	414.089	1175.51	221.833	0.4	33.2841	6.28113
UXB.67336	0	low	54.4218	low	9.6	0.567	0.107	522.449	296.229	55.902	2194.29	414.089	1175.51	221.833	0.6	22.1894	4.18742
UXB.67336	-0.5	base	68.0272	base	12	0.443	0.13	816.327	361.633	106.122	2678.76	786.092	1435.05	421.121	0.4	40.6329	11.9239
UXB.67336	-0.5	base	68.0272	base	12	0.443	0.13	816.327	361.633	106.122	2678.76	786.092	1435.05	421.121	0.6	27.0886	7.94925
UXB.67336	-0.5	base	68.0272	high	14.4	0.443	0.13	979.592	433.959	127.347	3214.51	943.311	1722.06	505.345	0.4	48.7595	14.3086
UXB.67336	-0.5	base	68.0272	high	14.4	0.443	0.13	979.592	433.959	127.347	3214.51	943.311	1722.06	505.345	0.6	32.5063	9.5391
UXB.67336	-0.5	base	68.0272	low	9.6	0.443	0.13	653.061	289.306	84.898	2143.01	628.874	1148.04	336.897	0.4	32.5063	9.5391
UXB.67336	-0.5	base	68.0272	low	9.6	0.443	0.13	653.061	289.306	84.898	2143.01	628.874	1148.04	336.897	0.6	21.6709	6.3594
UXB.67336	-0.5	high	81.6327	base	12	0.443	0.13	979.592	433.959	127.347	3214.51	943.311	1722.06	505.345	0.4	48.7595	14.3086
UXB.67336	-0.5	high	81.6327	base	12	0.443	0.13	979.592	433.959	127.347	3214.51	943.311	1722.06	505.345	0.6	32.5063	9.5391
UXB.67336	-0.5	high	81.6327	high	14.4	0.443	0.13	1175.51	520.751	152.816	3857.41	1131.97	2066.47	606.414	0.4	58.5114	17.1704
UXB.67336	-0.5	high	81.6327	high	14.4	0.443	0.13	1175.51	520.751	152.816	3857.41	1131.97	2066.47	606.414	0.6	39.0076	11.4469
UXB.67336	-0.5	high	81.6327	low	9.6	0.443	0.13	783.673	347.167	101.878	2571.61	754.649	1377.65	404.276	0.4	39.0076	11.4469
UXB.67336	-0.5	high	81.6327	low	9.6	0.443	0.13	783.673	347.167	101.878	2571.61	754.649	1377.65	404.276	0.6	26.005	7.63128
UXB.67336	-0.5	low	54.4218	base	12	0.443	0.13	653.061	289.306	84.898	2143.01	628.874	1148.04	336.897	0.4	32.5063	9.5391
UXB.67336	-0.5	low	54.4218	base	12	0.443	0.13	653.061	289.306	84.898	2143.01	628.874	1148.04	336.897	0.6	21.6709	6.3594
UXB.67336	-0.5	low	54.4218	high	14.4	0.443	0.13	783.673	347.167	101.878	2571.61	754.649	1377.65	404.276	0.4	39.0076	11.4469
UXB.67336	-0.5	low	54.4218	high	14.4	0.443	0.13	783.673	347.167	101.878	2571.61	754.649	1377.65	404.276	0.6	26.005	7.63128
UXB.67336	-0.5	low	54.4218	low	9.6	0.443	0.13	522.449	231.445	67.9184	1714.41	503.099	918.432	269.517	0.4	26.005	7.63128
UXB.67336	-0.5	low	54.4218	low	9.6	0.443	0.13	522.449	231.445	67.9184	1714.41	503.099	918.432	269.517	0.6	17.3367	5.08752
UXB.67336	+0.5	base	68.0272	base	12	0.381	0.129	816.327	311.02	105.306	2303.85	780.045	1234.21	417.881	0.4	34.9461	11.8321
UXB.67336	+0.5	base	68.0272	base	12	0.381	0.129	816.327	311.02	105.306	2303.85	780.045	1234.21	417.881	0.6	23.2974	7.8881
UXB.67336	+0.5	base	68.0272	high	14.4	0.381	0.129	979.592	373.224	126.367	2764.63	936.054	1481.05	501.458	0.4	41.9353	14.1986
UXB.67336	+0.5	base	68.0272	high	14.4	0.381	0.129	979.592	373.224	126.367	2764.63	936.054	1481.05	501.458	0.6	27.9569	9.46572
UXB.67336	+0.5	base	68.0272	low	9.6	0.381	0.129	653.061	248.816	84.2449	1843.08	624.036	987.366	334.305	0.4	27.9569	9.46572
UXB.67336	+0.5	base	68.0272	low	9.6	0.381	0.129	653.061	248.816	84.2449	1843.08	624.036	987.366	334.305	0.6	18.6379	6.31048
UXB.67336	+0.5	high	81.6327	base	12	0.381	0.129	979.592	373.224	126.367	2764.63	936.054	1481.05	501.458	0.4	41.9353	14.1986
UXB.67336	+0.5	high	81.6327	base	12	0.381	0.129	979.592	373.224	126.367	2764.63	936.054	1481.05	501.458	0.6	27.9569	9.46572
UXB.67336	+0.5	high	81.6327	high	14.4	0.381	0.129	1175.51	447.869	151.641	3317.55	1123.27	1777.26	601.749	0.4	50.3224	17.0383
UXB.67336	+0.5	high	81.6327	high	14.4	0.381	0.129	1175.51	447.869	151.641	3317.55	1123.27	1777.26	601.749	0.6	33.5483	11.3589
UXB.67336	+0.5	high	81.6327	low	9.6	0.381	0.129	783.673	298.58	101.094	2211.7	748.844	1184.84	401.166	0.4	33.5483	11.3589
UXB.67336	+0.5	high	81.6327	low	9.6	0.381	0.129	783.673	298.58	101.094	2211.7	748.844	1184.84	401.166	0.6	22.3655	7.57258
UXB.67336	+0.5	low	54.4218	base	12	0.381	0.129	653.061	248.816	84.2449	1843.08	624.036	987.366	334.305	0.4	27.9569	9.46572
UXB.67336	+0.5	low	54.4218	base	12	0.381	0.129	653.061	248.816	84.2449	1843.08	624.036	987.366	334.305	0.6	18.6379	6.31048
UXB.67336	+0.5	low	54.4218	high	14.4	0.381	0.129	783.673	298.58	101.094	2211.7	748.844	1184.84	401.166	0.4	33.5483	11.3589
UXB.67336	+0.5	low	54.4218	high	14.4	0.381	0.129	783.673	298.58	101.094	2211.7	748.844	1184.84	401.166	0.6	22.3655	7.57258
UXB.67336	+0.5	low	54.4218	low	9.6	0.381	0.129	522.449	199.053	67.3959	1474.47	499.229	789.893	267.444	0.4	22.3655	7.57258
UXB.67336	+0.5	low	54.4218	low	9.6	0.381	0.129	522.449	199.053	67.3959	1474.47	499.229	789.893	267.444	0.6	14.9103	5.04838
ST.18.14.4	0	base	68.0272	base	12	0.473	0.094	816.327	386.122	76.7347	2860.17	568.405	1532.23	304.503	0.4	43.3845	8.62188
ST.18.14.4	0	base	68.0272	base	12	0.473	0.094	816.327	386.122	76.7347	2860.17	568.405	1532.23	304.503	0.6	28.923	5.74792
ST.18.14.4	0	base	68.0272	high	14.4	0.473	0.094	979.592	463.347	92.0816	3432.2	682.086	1838.68	365.403	0.4	52.0615	10.3463
ST.18.14.4	0	base	68.0272	high	14.4	0.473	0.094	979.592	463.347	92.0816	3432.2	682.086	1838.68	365.403	0.6	34.7076	6.8975
ST.18.14.4	0	base	68.0272	low	9.6	0.473	0.094	653.061	308.898	61.3878	2288.13	454.724	1225.79	243.602	0.4	34.7076	6.8975
ST.18.14.4	0	base	68.0272	low	9.6	0.473	0.094	653.061	308.898	61.3878	2288.13	454.724	1225.79	243.602	0.6	23.1384	4.59833
ST.18.14.4	0	high	81.6327	base	12	0.473	0.094	979.592	463.347	92.0816	3432.2	682.086	1838.68	365.403	0.4	52.0615	10.3463
ST.18.14.4	0	high	81.6327	base	12	0.473	0.094	979.592	463.347	92.0816	3432.2	682.086	1838.68	365.403	0.6	34.7076	6.8975
ST.18.14.4	0	high	81.6327	high	14.4	0.473	0.094	1175.51	556.016	110.498	4118.64	818.503	2206.41	438.484	0.4	62.4737	12.4155
ST.18.14.4	0	high	81.6327	high	14.4	0.473	0.094	1175.51	556.016	110.498	4118.64	818.503	2206.41	438.484	0.6	41.6492	8.277
ST.18.14.4	0	high	81.6327	low	9.6	0.473	0.094	783.673	370.678	73.6653	2745.76	545.669	1470.94	292.323	0.4	41.6492	8.277
ST.18.14.4	0	high	81.6327	low	9.6	0.473	0.094	783.673	370.678	73.6653	2745.76	545.669	1470.94	292.323	0.6	27.7661	5.518
ST.18.14.4	0	low	54.4218	base	12	0.473	0.094	653.061	308.898	61.3878	2288.13	454.724	1225.79	243.602	0.4	34.7076	6.8975
ST.18.14.4	0	low	54.4218	base	12	0.473	0.094	653.061	308.898	61.3878	2288.13	454.724	1225.79	243.602	0.6	23.1384	4.59833
ST.18.14.4	0	low	54.4218	high	14.4	0.473	0.094	783.673	370.678	73.6653	2745.76	545.669	1470.94	292.323	0.4	41.6492	8.277
ST.18.14.4	0	low	54.4218	high	14.4	0.473	0.094	783.673	370.678	73.6653	2745.76	545.669	1470.94	292.323	0.6	27.7661	5.518
ST.18.14.4	0	low	54.4218	low	9.6	0.473	0.094	522.449	247.118	49.1102	1830.51	363.779	980.628	194.882	0.4	27.7661	5.518
ST.18.14.4	0	low	54.4218	low	9.6	0.473	0.094	522.449	247.118	49.1102	1830.51	363.779	980.628	194.882	0.6	18.5107	3.67867
ST.18.14.4	-0.5	base	68.0272	base	12	0.389	0.11	816.327	317.551	89.7959	2352.23	665.155	1260.12	356.333	0.4	35.6799	10.0894
ST.18.14.4	-0.5	base	68.0272	base	12	0.389	0.11	816.327	317.551	89.7959	2352.23	665.155	1260.12	356.333	0.6	23.7866	6.72629
ST.18.14.4	-0.5	base	68.0272	high	14.4	0.389	0.11	979.592	381.061	107.755	2822.68	798.186	1512.15	427.6	0.4	42.8159	12.1073
ST.18.14.4	-0.5	base	68.0272	high	14.4	0.389	0.11	979.592	381.061	107.755	2822.68	798.186	1512.15	427.6	0.6	28.5439	8.07154
ST.18.14.4	-0.5	base	68.0272	low	9.6	0.389	0.11	653.061	254.041	71.8367	1881.78	532.124	1008.1	285.066	0.4	28.5439	8.07154
ST.18.14.4	-0.5	base	68.0272	low	9.6	0.389	0.11	653.061	254.041	71.8367	1881.78	532.124	1008.1	285.066	0.6	19.0293	5.38103
ST.18.14.4	-0.5	high	81.6327	base	12	0.389	0.11	979.592	381.061	107.755	2822.68	798.186	1512.15	427.6	0.4	42.8159	12.1073
ST.18.14.4	-0.5	high	81.6327	base	12	0.389	0.11	979.592	381.061	107.755	2822.68	798.186	1512.15	427.6	0.6	28.5439	8.07154
ST.18.14.4	-0.5	high	81.6327	high	14.4	0.389	0.11	1175.51	457.273	129.306	3387.21	957.823	1814.58	513.12	0.4	51.379	14.5288
ST.18.14.4	-0.5	high	81.6327	high	14.4	0.389	0.11	1175.51	457.273	129.306	3387.21	957.823	1814.58	513.12	0.6	34.2527	9.68585
ST.18.14.4	-0.5	high	81.6327	low	9.6	0.389	0.11	783.673	304.849	86.2041	2258.14	638.549	1209.72	342.08	0.4	34.2527	9.68585
ST.18.14.4	-0.5	high	81.6327	low	9.6	0.389	0.11	783.673	304.849	86.2041	2258.14	638.549	1209.72	342.08	0.6	22.8351	6.45723
ST.18.14.4	-0.5	low	54.4218	base	12	0.389	0.11	653.061	254.041	71.8367	1881.78	532.124	1008.1	285.066	0.4	28.5439	8.07154
ST.18.14.4	-0.5	low	54.4218	base	12	0.389	0.11	653.061	254.041	71.8367	1881.78	532.124	1008.1	285.066	0.6	19.0293	5.38103
ST.18.14.4	-0.5	low	54.4218	high	14.4	0.389	0.11	783.673	304.849	86.2041	2258.14	638.549	1209.72	342.08	0.4	34.2527	9.68585
ST.18.14.4	-0.5	low	54.4218	high	14.4	0.389	0.11	783.673	304.849	86.2041	2258.14	638.549	1209.72	342.08	0.6	22.8351	6.45723
ST.18.14.4	-0.5	low	54.4218	low	9.6	0.389	0.11	522.449	203.233	57.4694	1505.43	425.699	806.479	228.053	0.4	22.8351	6.45723
ST.18.14.4	-0.5	low	54.4218	low	9.6	0.389	0.11	522.449	203.233	57.4694	1505.43	425.699	806.479	228.053	0.6	15.2234	4.30482
ST.18.14.4	+0.5	base	68.0272	base	12	0.332	0.102	816.327	271.02	83.2653	2007.56	616.78	1075.48	330.418	0.4	30.4517	9.35565
ST.18.14.4	+0.5	base	68.0272	base	12	0.332	0.102	816.327	271.02	83.2653	2007.56	616.78	1075.48	330.418	0.6	20.3012	6.2371
ST.18.14.4	+0.5	base	68.0272	high	14.4	0.332	0.102	979.592	325.224	99.9184	2409.07	740.136	1290.57	396.501	0.4	36.5421	11.2268
ST.18.14.4	+0.5	base	68.0272	high	14.4	0.332	0.102	979.592	325.224	99.9184	2409.07	740.136	1290.57	396.501	0.6	24.3614	7.48452
ST.18.14.4	+0.5	base	68.0272	low	9.6	0.332	0.102	653.061	216.816	66.6122	1606.05	493.424	860.382	264.334	0.4	24.3614	7.48452
ST.18.14.4	+0.5	base	68.0272	low	9.6	0.332	0.102	653.061	216.816	66.6122	1606.05	493.424	860.382	264.334	0.6	16.2409	4.98968
ST.18.14.4	+0.5	high	81.6327	base	12	0.332	0.102	979.592	325.224	99.9184	2409.07	740.136	1290.57	396.501	0.4	36.5421	11.2268
ST.18.14.4	+0.5	high	81.6327	base	12	0.332	0.102	979.592	325.224	99.9184	2409.07	740.136	1290.57	396.501	0.6	24.3614	7.48452
ST.18.14.4	+0.5	high	81.6327	high	14.4	0.332	0.102	1175.51	390.269	119.902	2890.88	888.163	1548.69	475.802	0.4	43.8505	13.4721
ST.18.14.4	+0.5	high	81.6327	high	14.4	0.332	0.102	1175.51	390.269	119.902	2890.88	888.163	1548.69	475.802	0.6	29.2337	8.98143
ST.18.14.4	+0.5	high	81.6327	low	9.6	0.332	0.102	783.673	260.18	79.9347	1927.26	592.109	1032.46	317.201	0.4	29.2337	8.98143
ST.18.14.4	+0.5	high	81.6327	low	9.6	0.332	0.102	783.673	260.18	79.9347	1927.26	592.109	1032.46	317.201	0.6	19.4891	5.98762
ST.18.14.4	+0.5	low	54.4218	base	12	0.332	0.102	653.061	216.816	66.6122	1606.05	493.424	860.382	264.334	0.4	24.3614	7.48452
ST.18.14.4	+0.5	low	54.4218	base	12	0.332	0.102	653.061	216.816	66.6122	1606.05	493.424	860.382	264.334	0.6	16.2409	4.98968
ST.18.14.4	+0.5	low	54.4218	high	14.4	0.332	0.102	783.673	260.18	79.9347	1927.26	592.109	1032.46	317.201	0.4	29.2337	8.98143
ST.18.14.4	+0.5	low	54.4218	high	14.4	0.332	0.102	783.673	260.18	79.9347	1927.26	592.109	1032.46	317.201	0.6	19.4891	5.98762
ST.18.14.4	+0.5	low	54.4218	low	9.6	0.332	0.102	522.449	173.453	53.2898	1284.84	394.739	688.306	211.467	0.4	19.4891	5.98762
ST.18.14.4	+0.5	low	54.4218	low	9.6	0.332	0.102	522.449	173.453	53.2898	1284.84	394.739	688.306	211.467	0.6	12.9927	3.99175
ST.18.11.9	0	base	68.0272	base	12	0.193	0.078	816.327	157.551	63.6735	1167.04	471.655	625.202	252.672	0.4	17.7024	7.15432
ST.18.11.9	0	base	68.0272	base	12	0.193	0.078	816.327	157.551	63.6735	1167.04	471.655	625.202	252.672	0.6	11.8016	4.76955
ST.18.11.9	0	base	68.0272	high	14.4	0.193	0.078	979.592	189.061	76.4082	1400.45	565.986	750.243	303.207	0.4	21.2428	8.58519
ST.18.11.9	0	base	68.0272	high	14.4	0.193	0.078	979.592	189.061	76.4082	1400.45	565.986	750.243	303.207	0.6	14.1619	5.72346
ST.18.11.9	0	base	68.0272	low	9.6	0.193	0.078	653.061	126.041	50.9388	933.636	377.324	500.162	202.138	0.4	14.1619	5.72346
ST.18.11.9	0	base	68.0272	low	9.6	0.193	0.078	653.061	126.041	50.9388	933.636	377.324	500.162	202.138	0.6	9.44126	3.81564
ST.18.11.9	0	high	81.6327	base	12	0.193	0.078	979.592	189.061	76.4082	1400.45	565.986	750.243	303.207	0.4	21.2428	8.58519
ST.18.11.9	0	high	81.6327	base	12	0.193	0.078	979.592	189.061	76.4082	1400.45	565.986	750.243	303.207	0.6	14.1619	5.72346
ST.18.11.9	0	high	81.6327	high	14.4	0.193	0.078	1175.51	226.873	91.6898	1680.54	679.184	900.292	363.848	0.4	25.4914	10.3022
ST.18.11.9	0	high	81.6327	high	14.4	0.193	0.078	1175.51	226.873	91.6898	1680.54	679.184	900.292	363.848	0.6	16.9943	6.86815
ST.18.11.9	0	high	81.6327	low	9.6	0.193	0.078	783.673	151.249	61.1265	1120.36	452.789	600.194	242.566	0.4	16.9943	6.86815
ST.18.11.9	0	high	81.6327	low	9.6	0.193	0.078	783.673	151.249	61.1265	1120.36	452.789	600.194	242.566	0.6	11.3295	4.57877
ST.18.11.9	0	low	54.4218	base	12	0.193	0.078	653.061	126.041	50.9388	933.636	377.324	500.162	202.138	0.4	14.1619	5.72346
ST.18.11.9	0	low	54.4218	base	12	0.193	0.078	653.061	126.041	50.9388	933.636	377.324	500.162	202.138	0.6	9.44126	3.81564
ST.18.11.9	0	low	54.4218	high	14.4	0.193	0.078	783.673	151.249	61.1265	1120.36	452.789	600.194	242.566	0.4	16.9943	6.86815
ST.18.11.9	0	low	54.4218	high	14.4	0.193	0.078	783.673	151.249	61.1265	1120.36	452.789	600.194	242.566	0.6	11.3295	4.57877
ST.18.11.9	0	low	54.4218	low	9.6	0.193	0.078	522.449	100.833	40.751	746.909	301.859	400.13	161.71	0.4	11.3295	4.57877
ST.18.11.9	0	low	54.4218	low	9.6	0.193	0.078	522.449	100.833	40.751	746.909	301.859	400.13	161.71	0.6	7.55301	3.05251
ST.18.11.9	-0.5	base	68.0272	base	12	0.335	0.098	816.327	273.469	80	2025.7	592.593	1085.2	317.46	0.4	30.7269	8.98876
ST.18.11.9	-0.5	base	68.0272	base	12	0.335	0.098	816.327	273.469	80	2025.7	592.593	1085.2	317.46	0.6	20.4846	5.99251
ST.18.11.9	-0.5	base	68.0272	high	14.4	0.335	0.098	979.592	328.163	96	2430.84	711.111	1302.24	380.952	0.4	36.8723	10.7865
ST.18.11.9	-0.5	base	68.0272	high	14.4	0.335	0.098	979.592	328.163	96	2430.84	711.111	1302.24	380.952	0.6	24.5815	7.19101
ST.18.11.9	-0.5	base	68.0272	low	9.6	0.335	0.098	653.061	218.776	64	1620.56	474.074	868.157	253.968	0.4	24.5815	7.19101
ST.18.11.9	-0.5	base	68.0272	low	9.6	0.335	0.098	653.061	218.776	64	1620.56	474.074	868.157	253.968	0.6	16.3877	4.79401
ST.18.11.9	-0.5	high	81.6327	base	12	0.335	0.098	979.592	328.163	96	2430.84	711.111	1302.24	380.952	0.4	36.8723	10.7865
ST.18.11.9	-0.5	high	81.6327	base	12	0.335	0.098	979.592	328.163	96	2430.84	711.111	1302.24	380.952	0.6	24.5815	7.19101
ST.18.11.9	-0.5	high	81.6327	high	14.4	0.335	0.098	1175.51	393.796	115.2	2917.01	853.333	1562.68	457.143	0.4	44.2467	12.9438
ST.18.11.9	-0.5	high	81.6327	high	14.4	0.335	0.098	1175.51	393.796	115.2	2917.01	853.333	1562.68	457.143	0.6	29.4978	8.62921
ST.18.11.9	-0.5	high	81.6327	low	9.6	0.335	0.098	783.673	262.531	76.8	1944.67	568.889	1041.79	304.762	0.4	29.4978	8.62921
ST.18.11.9	-0.5	high	81.6327	low	9.6	0.335	0.098	783.673	262.531	76.8	1944.67	568.889	1041.79	304.762	0.6	19.6652	5.75281
ST.18.11.9	-0.5	low	54.4218	base	12	0.335	0.098	653.061	218.776	64	1620.56	474.074	868.157	253.968	0.4	24.5815	7.19101
ST.18.11.9	-0.5	low	54.4218	base	12	0.335	0.098	653.061	218.776	64	1620.56	474.074	868.157	253.968	0.6	16.3877	4.79401
ST.18.11.9	-0.5	low	54.4218	high	14.4	0.335	0.098	783.673	262.531	76.8	1944.67	568.889	1041.79	304.762	0.4	29.4978	8.62921
ST.18.11.9	-0.5	low	54.4218	high	14.4	0.335	0.098	783.673	262.531	76.8	1944.67	568.889	1041.79	304.762	0.6	19.6652	5.75281
ST.18.11.9	-0.5	low	54.4218	low	9.6	0.335	0.098	522.449	175.02	51.2	1296.45	379.259	694.525	203.175	0.4	19.6652	5.75281
ST.18.11.9	-0.5	low	54.4218	low	9.6	0.335	0.098	522.449	175.02	51.2	1296.45	379.259	694.525	203.175	0.6	13.1101	3.83521
ST.18.11.9	+0.5	base	68.0272	base	12	0.287	0.093	816.327	234.286	75.9184	1735.45	562.358	929.705	301.263	0.4	26.3242	8.53015
ST.18.11.9	+0.5	base	68.0272	base	12	0.287	0.093	816.327	234.286	75.9184	1735.45	562.358	929.705	301.263	0.6	17.5495	5.68677
ST.18.11.9	+0.5	base	68.0272	high	14.4	0.287	0.093	979.592	281.143	91.102	2082.54	674.83	1115.65	361.516	0.4	31.5891	10.2362
ST.18.11.9	+0.5	base	68.0272	high	14.4	0.287	0.093	979.592	281.143	91.102	2082.54	674.83	1115.65	361.516	0.6	21.0594	6.82412
ST.18.11.9	+0.5	base	68.0272	low	9.6	0.287	0.093	653.061	187.429	60.7347	1388.36	449.887	743.764	241.011	0.4	21.0594	6.82412
ST.18.11.9	+0.5	base	68.0272	low	9.6	0.287	0.093	653.061	187.429	60.7347	1388.36	449.887	743.764	241.011	0.6	14.0396	4.54942
ST.18.11.9	+0.5	high	81.6327	base	12	0.287	0.093	979.592	281.143	91.102	2082.54	674.83	1115.65	361.516	0.4	31.5891	10.2362
ST.18.11.9	+0.5	high	81.6327	base	12	0.287	0.093	979.592	281.143	91.102	2082.54	674.83	1115.65	361.516	0.6	21.0594	6.82412
ST.18.11.9	+0.5	high	81.6327	high	14.4	0.287	0.093	1175.51	337.371	109.322	2499.05	809.796	1338.78	433.819	0.4	37.9069	12.2834
ST.18.11.9	+0.5	high	81.6327	high	14.4	0.287	0.093	1175.51	337.371	109.322	2499.05	809.796	1338.78	433.819	0.6	25.2713	8.18895
ST.18.11.9	+0.5	high	81.6327	low	9.6	0.287	0.093	783.673	224.914	72.8816	1666.03	539.864	892.517	289.213	0.4	25.2713	8.18895
ST.18.11.9	+0.5	high	81.6327	low	9.6	0.287	0.093	783.673	224.914	72.8816	1666.03	539.864	892.517	289.213	0.6	16.8475	5.4593
ST.18.11.9	+0.5	low	54.4218	base	12	0.287	0.093	653.061	187.429	60.7347	1388.36	449.887	743.764	241.011	0.4	21.0594	6.82412
ST.18.11.9	+0.5	low	54.4218	base	12	0.287	0.093	653.061	187.429	60.7347	1388.36	449.887	743.764	241.011	0.6	14.0396	4.54942
ST.18.11.9	+0.5	low	54.4218	high	14.4	0.287	0.093	783.673	224.914	72.8816	1666.03	539.864	892.517	289.213	0.4	25.2713	8.18895
ST.18.11.9	+0.5	low	54.4218	high	14.4	0.287	0.093	783.673	224.914	72.8816	1666.03	539.864	892.517	289.213	0.6	16.8475	5.4593
ST.18.11.9	+0.5	low	54.4218	low	9.6	0.287	0.093	522.449	149.943	48.5878	1110.69	359.909	595.011	192.809	0.4	16.8475	5.4593
ST.18.11.9	+0.5	low	54.4218	low	9.6	0.287	0.093	522.449	149.943	48.5878	1110.69	359.909	595.011	192.809	0.6	11.2317	3.63953
ST.18.11.8	0	base	68.0272	base	12	0.171	0.076	816.327	139.592	62.0408	1034.01	459.562	553.936	246.194	0.4	15.6845	6.97088
ST.18.11.8	0	base	68.0272	base	12	0.171	0.076	816.327	139.592	62.0408	1034.01	459.562	553.936	246.194	0.6	10.4563	4.64725
ST.18.11.8	0	base	68.0272	high	14.4	0.171	0.076	979.592	167.51	74.449	1240.82	551.474	664.723	295.432	0.4	18.8214	8.36505
ST.18.11.8	0	base	68.0272	high	14.4	0.171	0.076	979.592	167.51	74.449	1240.82	551.474	664.723	295.432	0.6	12.5476	5.5767
ST.18.11.8	0	base	68.0272	low	9.6	0.171	0.076	653.061	111.673	49.6327	827.211	367.649	443.149	196.955	0.4	12.5476	5.5767
ST.18.11.8	0	base	68.0272	low	9.6	0.171	0.076	653.061	111.673	49.6327	827.211	367.649	443.149	196.955	0.6	8.36505	3.7178
ST.18.11.8	0	high	81.6327	base	12	0.171	0.076	979.592	167.51	74.449	1240.82	551.474	664.723	295.432	0.4	18.8214	8.36505
ST.18.11.8	0	high	81.6327	base	12	0.171	0.076	979.592	167.51	74.449	1240.82	551.474	664.723	295.432	0.6	12.5476	5.5767
ST.18.11.8	0	high	81.6327	high	14.4	0.171	0.076	1175.51	201.012	89.3388	1488.98	661.769	797.668	354.519	0.4	22.5856	10.0381
ST.18.11.8	0	high	81.6327	high	14.4	0.171	0.076	1175.51	201.012	89.3388	1488.98	661.769	797.668	354.519	0.6	15.0571	6.69204
ST.18.11.8	0	high	81.6327	low	9.6	0.171	0.076	783.673	134.008	59.5592	992.653	441.179	531.778	236.346	0.4	15.0571	6.69204
ST.18.11.8	0	high	81.6327	low	9.6	0.171	0.076	783.673	134.008	59.5592	992.653	441.179	531.778	236.346	0.6	10.0381	4.46136
ST.18.11.8	0	low	54.4218	base	12	0.171	0.076	653.061	111.673	49.6327	827.211	367.649	443.149	196.955	0.4	12.5476	5.5767
ST.18.11.8	0	low	54.4218	base	12	0.171	0.076	653.061	111.673	49.6327	827.211	367.649	443.149	196.955	0.6	8.36505	3.7178
ST.18.11.8	0	low	54.4218	high	14.4	0.171	0.076	783.673	134.008	59.5592	992.653	441.179	531.778	236.346	0.4	15.0571	6.69204
ST.18.11.8	0	low	54.4218	high	14.4	0.171	0.076	783.673	134.008	59.5592	992.653	441.179	531.778	236.346	0.6	10.0381	4.46136
ST.18.11.8	0	low	54.4218	low	9.6	0.171	0.076	522.449	89.3388	39.7061	661.769	294.119	354.519	157.564	0.4	10.0381	4.46136
ST.18.11.8	0	low	54.4218	low	9.6	0.171	0.076	522.449	89.3388	39.7061	661.769	294.119	354.519	157.564	0.6	6.69204	2.97424
ST.18.11.8	-0.5	base	68.0272	base	12	0.321	0.097	816.327	262.041	79.1837	1941.04	586.546	1039.84	314.221	0.4	29.4428	8.89704
ST.18.11.8	-0.5	base	68.0272	base	12	0.321	0.097	816.327	262.041	79.1837	1941.04	586.546	1039.84	314.221	0.6	19.6285	5.93136
ST.18.11.8	-0.5	base	68.0272	high	14.4	0.321	0.097	979.592	314.449	95.0204	2329.25	703.855	1247.81	377.065	0.4	35.3313	10.6765
ST.18.11.8	-0.5	base	68.0272	high	14.4	0.321	0.097	979.592	314.449	95.0204	2329.25	703.855	1247.81	377.065	0.6	23.5542	7.11763
ST.18.11.8	-0.5	base	68.0272	low	9.6	0.321	0.097	653.061	209.633	63.3469	1552.83	469.237	831.876	251.377	0.4	23.5542	7.11763
ST.18.11.8	-0.5	base	68.0272	low	9.6	0.321	0.097	653.061	209.633	63.3469	1552.83	469.237	831.876	251.377	0.6	15.7028	4.74509
ST.18.11.8	-0.5	high	81.6327	base	12	0.321	0.097	979.592	314.449	95.0204	2329.25	703.855	1247.81	377.065	0.4	35.3313	10.6765
ST.18.11.8	-0.5	high	81.6327	base	12	0.321	0.097	979.592	314.449	95.0204	2329.25	703.855	1247.81	377.065	0.6	23.5542	7.11763
ST.18.11.8	-0.5	high	81.6327	high	14.4	0.321	0.097	1175.51	377.339	114.024	2795.1	844.626	1497.38	452.478	0.4	42.3976	12.8117
ST.18.11.8	-0.5	high	81.6327	high	14.4	0.321	0.097	1175.51	377.339	114.024	2795.1	844.626	1497.38	452.478	0.6	28.2651	8.54116
ST.18.11.8	-0.5	high	81.6327	low	9.6	0.321	0.097	783.673	251.559	76.0163	1863.4	563.084	998.251	301.652	0.4	28.2651	8.54116
ST.18.11.8	-0.5	high	81.6327	low	9.6	0.321	0.097	783.673	251.559	76.0163	1863.4	563.084	998.251	301.652	0.6	18.8434	5.69411
ST.18.11.8	-0.5	low	54.4218	base	12	0.321	0.097	653.061	209.633	63.3469	1552.83	469.237	831.876	251.377	0.4	23.5542	7.11763
ST.18.11.8	-0.5	low	54.4218	base	12	0.321	0.097	653.061	209.633	63.3469	1552.83	469.237	831.876	251.377	0.6	15.7028	4.74509
ST.18.11.8	-0.5	low	54.4218	high	14.4	0.321	0.097	783.673	251.559	76.0163	1863.4	563.084	998.251	301.652	0.4	28.2651	8.54116
ST.18.11.8	-0.5	low	54.4218	high	14.4	0.321	0.097	783.673	251.559	76.0163	1863.4	563.084	998.251	301.652	0.6	18.8434	5.69411
ST.18.11.8	-0.5	low	54.4218	low	9.6	0.321	0.097	522.449	167.706	50.6776	1242.27	375.389	665.5	201.101	0.4	18.8434	5.69411
ST.18.11.8	-0.5	low	54.4218	low	9.6	0.321	0.097	522.449	167.706	50.6776	1242.27	375.389	665.5	201.101	0.6	12.5623	3.79607
ST.18.11.8	+0.5	base	68.0272	base	12	0.273	0.091	816.327	222.857	74.2857	1650.79	550.265	884.354	294.785	0.4	25.0401	8.34671
ST.18.11.8	+0.5	base	68.0272	base	12	0.273	0.091	816.327	222.857	74.2857	1650.79	550.265	884.354	294.785	0.6	16.6934	5.56447
ST.18.11.8	+0.5	base	68.0272	high	14.4	0.273	0.091	979.592	267.429	89.1429	1980.95	660.317	1061.22	353.741	0.4	30.0482	10.0161
ST.18.11.8	+0.5	base	68.0272	high	14.4	0.273	0.091	979.592	267.429	89.1429	1980.95	660.317	1061.22	353.741	0.6	20.0321	6.67737
ST.18.11.8	+0.5	base	68.0272	low	9.6	0.273	0.091	653.061	178.286	59.4286	1320.63	440.212	707.483	235.828	0.4	20.0321	6.67737
ST.18.11.8	+0.5	base	68.0272	low	9.6	0.273	0.091	653.061	178.286	59.4286	1320.63	440.212	707.483	235.828	0.6	13.3547	4.45158
ST.18.11.8	+0.5	high	81.6327	base	12	0.273	0.091	979.592	267.429	89.1429	1980.95	660.317	1061.22	353.741	0.4	30.0482	10.0161
ST.18.11.8	+0.5	high	81.6327	base	12	0.273	0.091	979.592	267.429	89.1429	1980.95	660.317	1061.22	353.741	0.6	20.0321	6.67737
ST.18.11.8	+0.5	high	81.6327	high	14.4	0.273	0.091	1175.51	320.914	106.971	2377.14	792.381	1273.47	424.49	0.4	36.0578	12.0193
ST.18.11.8	+0.5	high	81.6327	high	14.4	0.273	0.091	1175.51	320.914	106.971	2377.14	792.381	1273.47	424.49	0.6	24.0385	8.01284
ST.18.11.8	+0.5	high	81.6327	low	9.6	0.273	0.091	783.673	213.943	71.3143	1584.76	528.254	848.98	282.993	0.4	24.0385	8.01284
ST.18.11.8	+0.5	high	81.6327	low	9.6	0.273	0.091	783.673	213.943	71.3143	1584.76	528.254	848.98	282.993	0.6	16.0257	5.34189
ST.18.11.8	+0.5	low	54.4218	base	12	0.273	0.091	653.061	178.286	59.4286	1320.63	440.212	707.483	235.828	0.4	20.0321	6.67737
ST.18.11.8	+0.5	low	54.4218	base	12	0.273	0.091	653.061	178.286	59.4286	1320.63	440.212	707.483	235.828	0.6	13.3547	4.45158
ST.18.11.8	+0.5	low	54.4218	high	14.4	0.273	0.091	783.673	213.943	71.3143	1584.76	528.254	848.98	282.993	0.4	24.0385	8.01284
ST.18.11.8	+0.5	low	54.4218	high	14.4	0.273	0.091	783.673	213.943	71.3143	1584.76	528.254	848.98	282.993	0.6	16.0257	5.34189
ST.18.11.8	+0.5	low	54.4218	low	9.6	0.273	0.091	522.449	142.629	47.5429	1056.51	352.169	565.986	188.662	0.4	16.0257	5.34189
ST.18.11.8	+0.5	low	54.4218	low	9.6	0.273	0.091	522.449	142.629	47.5429	1056.51	352.169	565.986	188.662	0.6	10.6838	3.56126
ST.18.11.5	0	base	68.0272	base	12	0.369	0.126	816.327	301.224	102.857	2231.29	761.905	1195.34	408.163	0.4	33.8454	11.557
ST.18.11.5	0	base	68.0272	base	12	0.369	0.126	816.327	301.224	102.857	2231.29	761.905	1195.34	408.163	0.6	22.5636	7.70465
ST.18.11.5	0	base	68.0272	high	14.4	0.369	0.126	979.592	361.469	123.429	2677.55	914.286	1434.4	489.796	0.4	40.6145	13.8684
ST.18.11.5	0	base	68.0272	high	14.4	0.369	0.126	979.592	361.469	123.429	2677.55	914.286	1434.4	489.796	0.6	27.0764	9.24559
ST.18.11.5	0	base	68.0272	low	9.6	0.369	0.126	653.061	240.98	82.2857	1785.03	609.524	956.268	326.531	0.4	27.0764	9.24559
ST.18.11.5	0	base	68.0272	low	9.6	0.369	0.126	653.061	240.98	82.2857	1785.03	609.524	956.268	326.531	0.6	18.0509	6.16372
ST.18.11.5	0	high	81.6327	base	12	0.369	0.126	979.592	361.469	123.429	2677.55	914.286	1434.4	489.796	0.4	40.6145	13.8684
ST.18.11.5	0	high	81.6327	base	12	0.369	0.126	979.592	361.469	123.429	2677.55	914.286	1434.4	489.796	0.6	27.0764	9.24559
ST.18.11.5	0	high	81.6327	high	14.4	0.369	0.126	1175.51	433.763	148.114	3213.06	1097.14	1721.28	587.755	0.4	48.7374	16.6421
ST.18.11.5	0	high	81.6327	high	14.4	0.369	0.126	1175.51	433.763	148.114	3213.06	1097.14	1721.28	587.755	0.6	32.4916	11.0947
ST.18.11.5	0	high	81.6327	low	9.6	0.369	0.126	783.673	289.176	98.7429	2142.04	731.429	1147.52	391.837	0.4	32.4916	11.0947
ST.18.11.5	0	high	81.6327	low	9.6	0.369	0.126	783.673	289.176	98.7429	2142.04	731.429	1147.52	391.837	0.6	21.6611	7.39647
ST.18.11.5	0	low	54.4218	base	12	0.369	0.126	653.061	240.98	82.2857	1785.03	609.524	956.268	326.531	0.4	27.0764	9.24559
ST.18.11.5	0	low	54.4218	base	12	0.369	0.126	653.061	240.98	82.2857	1785.03	609.524	956.268	326.531	0.6	18.0509	6.16372
ST.18.11.5	0	low	54.4218	high	14.4	0.369	0.126	783.673	289.176	98.7429	2142.04	731.429	1147.52	391.837	0.4	32.4916	11.0947
ST.18.11.5	0	low	54.4218	high	14.4	0.369	0.126	783.673	289.176	98.7429	2142.04	731.429	1147.52	391.837	0.6	21.6611	7.39647
ST.18.11.5	0	low	54.4218	low	9.6	0.369	0.126	522.449	192.784	65.8286	1428.03	487.619	765.015	261.224	0.4	21.6611	7.39647
ST.18.11.5	0	low	54.4218	low	9.6	0.369	0.126	522.449	192.784	65.8286	1428.03	487.619	765.015	261.224	0.6	14.4407	4.93098
ST.18.11.5	-0.5	base	68.0272	base	12	0.33	0.097	816.327	269.388	79.1837	1995.46	586.546	1069	314.221	0.4	30.2683	8.89704
ST.18.11.5	-0.5	base	68.0272	base	12	0.33	0.097	816.327	269.388	79.1837	1995.46	586.546	1069	314.221	0.6	20.1789	5.93136
ST.18.11.5	-0.5	base	68.0272	high	14.4	0.33	0.097	979.592	323.265	95.0204	2394.56	703.855	1282.8	377.065	0.4	36.3219	10.6765
ST.18.11.5	-0.5	base	68.0272	high	14.4	0.33	0.097	979.592	323.265	95.0204	2394.56	703.855	1282.8	377.065	0.6	24.2146	7.11763
ST.18.11.5	-0.5	base	68.0272	low	9.6	0.33	0.097	653.061	215.51	63.3469	1596.37	469.237	855.199	251.377	0.4	24.2146	7.11763
ST.18.11.5	-0.5	base	68.0272	low	9.6	0.33	0.097	653.061	215.51	63.3469	1596.37	469.237	855.199	251.377	0.6	16.1431	4.74509
ST.18.11.5	-0.5	high	81.6327	base	12	0.33	0.097	979.592	323.265	95.0204	2394.56	703.855	1282.8	377.065	0.4	36.3219	10.6765
ST.18.11.5	-0.5	high	81.6327	base	12	0.33	0.097	979.592	323.265	95.0204	2394.56	703.855	1282.8	377.065	0.6	24.2146	7.11763
ST.18.11.5	-0.5	high	81.6327	high	14.4	0.33	0.097	1175.51	387.918	114.024	2873.47	844.626	1539.36	452.478	0.4	43.5863	12.8117
ST.18.11.5	-0.5	high	81.6327	high	14.4	0.33	0.097	1175.51	387.918	114.024	2873.47	844.626	1539.36	452.478	0.6	29.0576	8.54116
ST.18.11.5	-0.5	high	81.6327	low	9.6	0.33	0.097	783.673	258.612	76.0163	1915.65	563.084	1026.24	301.652	0.4	29.0576	8.54116
ST.18.11.5	-0.5	high	81.6327	low	9.6	0.33	0.097	783.673	258.612	76.0163	1915.65	563.084	1026.24	301.652	0.6	19.3717	5.69411
ST.18.11.5	-0.5	low	54.4218	base	12	0.33	0.097	653.061	215.51	63.3469	1596.37	469.237	855.199	251.377	0.4	24.2146	7.11763
ST.18.11.5	-0.5	low	54.4218	base	12	0.33	0.097	653.061	215.51	63.3469	1596.37	469.237	855.199	251.377	0.6	16.1431	4.74509
ST.18.11.5	-0.5	low	54.4218	high	14.4	0.33	0.097	783.673	258.612	76.0163	1915.65	563.084	1026.24	301.652	0.4	29.0576	8.54116
ST.18.11.5	-0.5	low	54.4218	high	14.4	0.33	0.097	783.673	258.612	76.0163	1915.65	563.084	1026.24	301.652	0.6	19.3717	5.69411
ST.18.11.5	-0.5	low	54.4218	low	9.6	0.33	0.097	522.449	172.408	50.6776	1277.1	375.389	684.159	201.101	0.4	19.3717	5.69411
ST.18.11.5	-0.5	low	54.4218	low	9.6	0.33	0.097	522.449	172.408	50.6776	1277.1	375.389	684.159	201.101	0.6	12.9145	3.79607
ST.18.11.5	+0.5	base	68.0272	base	12	0.28	0.093	816.327	228.571	75.9184	1693.12	562.358	907.029	301.263	0.4	25.6822	8.53015
ST.18.11.5	+0.5	base	68.0272	base	12	0.28	0.093	816.327	228.571	75.9184	1693.12	562.358	907.029	301.263	0.6	17.1215	5.68677
ST.18.11.5	+0.5	base	68.0272	high	14.4	0.28	0.093	979.592	274.286	91.102	2031.75	674.83	1088.44	361.516	0.4	30.8186	10.2362
ST.18.11.5	+0.5	base	68.0272	high	14.4	0.28	0.093	979.592	274.286	91.102	2031.75	674.83	1088.44	361.516	0.6	20.5457	6.82412
ST.18.11.5	+0.5	base	68.0272	low	9.6	0.28	0.093	653.061	182.857	60.7347	1354.5	449.887	725.624	241.011	0.4	20.5457	6.82412
ST.18.11.5	+0.5	base	68.0272	low	9.6	0.28	0.093	653.061	182.857	60.7347	1354.5	449.887	725.624	241.011	0.6	13.6972	4.54942
ST.18.11.5	+0.5	high	81.6327	base	12	0.28	0.093	979.592	274.286	91.102	2031.75	674.83	1088.44	361.516	0.4	30.8186	10.2362
ST.18.11.5	+0.5	high	81.6327	base	12	0.28	0.093	979.592	274.286	91.102	2031.75	674.83	1088.44	361.516	0.6	20.5457	6.82412
ST.18.11.5	+0.5	high	81.6327	high	14.4	0.28	0.093	1175.51	329.143	109.322	2438.1	809.796	1306.12	433.819	0.4	36.9823	12.2834
ST.18.11.5	+0.5	high	81.6327	high	14.4	0.28	0.093	1175.51	329.143	109.322	2438.1	809.796	1306.12	433.819	0.6	24.6549	8.18895
ST.18.11.5	+0.5	high	81.6327	low	9.6	0.28	0.093	783.673	219.429	72.8816	1625.4	539.864	870.748	289.213	0.4	24.6549	8.18895
ST.18.11.5	+0.5	high	81.6327	low	9.6	0.28	0.093	783.673	219.429	72.8816	1625.4	539.864	870.748	289.213	0.6	16.4366	5.4593
ST.18.11.5	+0.5	low	54.4218	base	12	0.28	0.093	653.061	182.857	60.7347	1354.5	449.887	725.624	241.011	0.4	20.5457	6.82412
ST.18.11.5	+0.5	low	54.4218	base	12	0.28	0.093	653.061	182.857	60.7347	1354.5	449.887	725.624	241.011	0.6	13.6972	4.54942
ST.18.11.5	+0.5	low	54.4218	high	14.4	0.28	0.093	783.673	219.429	72.8816	1625.4	539.864	870.748	289.213	0.4	24.6549	8.18895
ST.18.11.5	+0.5	low	54.4218	high	14.4	0.28	0.093	783.673	219.429	72.8816	1625.4	539.864	870.748	289.213	0.6	16.4366	5.4593
ST.18.11.5	+0.5	low	54.4218	low	9.6	0.28	0.093	522.449	146.286	48.5878	1083.6	359.909	580.499	192.809	0.4	16.4366	5.4593
ST.18.11.5	+0.5	low	54.4218	low	9.6	0.28	0.093	522.449	146.286	48.5878	1083.6	359.909	580.499	192.809	0.6	10.9577	3.63953
ST.18.11.15	0	base	68.0272	base	12	0.147	0.077	816.327	120	62.8571	888.889	465.608	476.19	249.433	0.4	13.4831	7.0626
ST.18.11.15	0	base	68.0272	base	12	0.147	0.077	816.327	120	62.8571	888.889	465.608	476.19	249.433	0.6	8.98876	4.7084
ST.18.11.15	0	base	68.0272	high	14.4	0.147	0.077	979.592	144	75.4286	1066.67	558.73	571.429	299.32	0.4	16.1798	8.47512
ST.18.11.15	0	base	68.0272	high	14.4	0.147	0.077	979.592	144	75.4286	1066.67	558.73	571.429	299.32	0.6	10.7865	5.65008
ST.18.11.15	0	base	68.0272	low	9.6	0.147	0.077	653.061	96	50.2857	711.111	372.487	380.952	199.546	0.4	10.7865	5.65008
ST.18.11.15	0	base	68.0272	low	9.6	0.147	0.077	653.061	96	50.2857	711.111	372.487	380.952	199.546	0.6	7.19101	3.76672
ST.18.11.15	0	high	81.6327	base	12	0.147	0.077	979.592	144	75.4286	1066.67	558.73	571.429	299.32	0.4	16.1798	8.47512
ST.18.11.15	0	high	81.6327	base	12	0.147	0.077	979.592	144	75.4286	1066.67	558.73	571.429	299.32	0.6	10.7865	5.65008
ST.18.11.15	0	high	81.6327	high	14.4	0.147	0.077	1175.51	172.8	90.5143	1280	670.476	685.714	359.184	0.4	19.4157	10.1701
ST.18.11.15	0	high	81.6327	high	14.4	0.147	0.077	1175.51	172.8	90.5143	1280	670.476	685.714	359.184	0.6	12.9438	6.7801
ST.18.11.15	0	high	81.6327	low	9.6	0.147	0.077	783.673	115.2	60.3429	853.333	446.984	457.143	239.456	0.4	12.9438	6.7801
ST.18.11.15	0	high	81.6327	low	9.6	0.147	0.077	783.673	115.2	60.3429	853.333	446.984	457.143	239.456	0.6	8.62921	4.52006
ST.18.11.15	0	low	54.4218	base	12	0.147	0.077	653.061	96	50.2857	711.111	372.487	380.952	199.546	0.4	10.7865	5.65008
ST.18.11.15	0	low	54.4218	base	12	0.147	0.077	653.061	96	50.2857	711.111	372.487	380.952	199.546	0.6	7.19101	3.76672
ST.18.11.15	0	low	54.4218	high	14.4	0.147	0.077	783.673	115.2	60.3429	853.333	446.984	457.143	239.456	0.4	12.9438	6.7801
ST.18.11.15	0	low	54.4218	high	14.4	0.147	0.077	783.673	115.2	60.3429	853.333	446.984	457.143	239.456	0.6	8.62921	4.52006
ST.18.11.15	0	low	54.4218	low	9.6	0.147	0.077	522.449	76.8	40.2286	568.889	297.989	304.762	159.637	0.4	8.62921	4.52006
ST.18.11.15	0	low	54.4218	low	9.6	0.147	0.077	522.449	76.8	40.2286	568.889	297.989	304.762	159.637	0.6	5.75281	3.01338
ST.18.11.15	-0.5	base	68.0272	base	12	0.305	0.098	816.327	248.98	80	1844.29	592.593	988.014	317.46	0.4	27.9752	8.98876
ST.18.11.15	-0.5	base	68.0272	base	12	0.305	0.098	816.327	248.98	80	1844.29	592.593	988.014	317.46	0.6	18.6502	5.99251
ST.18.11.15	-0.5	base	68.0272	high	14.4	0.305	0.098	979.592	298.776	96	2213.15	711.111	1185.62	380.952	0.4	33.5703	10.7865
ST.18.11.15	-0.5	base	68.0272	high	14.4	0.305	0.098	979.592	298.776	96	2213.15	711.111	1185.62	380.952	0.6	22.3802	7.19101
ST.18.11.15	-0.5	base	68.0272	low	9.6	0.305	0.098	653.061	199.184	64	1475.43	474.074	790.411	253.968	0.4	22.3802	7.19101
ST.18.11.15	-0.5	base	68.0272	low	9.6	0.305	0.098	653.061	199.184	64	1475.43	474.074	790.411	253.968	0.6	14.9201	4.79401
ST.18.11.15	-0.5	high	81.6327	base	12	0.305	0.098	979.592	298.776	96	2213.15	711.111	1185.62	380.952	0.4	33.5703	10.7865
ST.18.11.15	-0.5	high	81.6327	base	12	0.305	0.098	979.592	298.776	96	2213.15	711.111	1185.62	380.952	0.6	22.3802	7.19101
ST.18.11.15	-0.5	high	81.6327	high	14.4	0.305	0.098	1175.51	358.531	115.2	2655.78	853.333	1422.74	457.143	0.4	40.2843	12.9438
ST.18.11.15	-0.5	high	81.6327	high	14.4	0.305	0.098	1175.51	358.531	115.2	2655.78	853.333	1422.74	457.143	0.6	26.8562	8.62921
ST.18.11.15	-0.5	high	81.6327	low	9.6	0.305	0.098	783.673	239.02	76.8	1770.52	568.889	948.494	304.762	0.4	26.8562	8.62921
ST.18.11.15	-0.5	high	81.6327	low	9.6	0.305	0.098	783.673	239.02	76.8	1770.52	568.889	948.494	304.762	0.6	17.9042	5.75281
ST.18.11.15	-0.5	low	54.4218	base	12	0.305	0.098	653.061	199.184	64	1475.43	474.074	790.411	253.968	0.4	22.3802	7.19101
ST.18.11.15	-0.5	low	54.4218	base	12	0.305	0.098	653.061	199.184	64	1475.43	474.074	790.411	253.968	0.6	14.9201	4.79401
ST.18.11.15	-0.5	low	54.4218	high	14.4	0.305	0.098	783.673	239.02	76.8	1770.52	568.889	948.494	304.762	0.4	26.8562	8.62921
ST.18.11.15	-0.5	low	54.4218	high	14.4	0.305	0.098	783.673	239.02	76.8	1770.52	568.889	948.494	304.762	0.6	17.9042	5.75281
ST.18.11.15	-0.5	low	54.4218	low	9.6	0.305	0.098	522.449	159.347	51.2	1180.35	379.259	632.329	203.175	0.4	17.9042	5.75281
ST.18.11.15	-0.5	low	54.4218	low	9.6	0.305	0.098	522.449	159.347	51.2	1180.35	379.259	632.329	203.175	0.6	11.9361	3.83521
ST.18.11.15	+0.5	base	68.0272	base	12	0.259	0.089	816.327	211.429	72.6531	1566.14	538.171	839.002	288.306	0.4	23.756	8.16327
ST.18.11.15	+0.5	base	68.0272	base	12	0.259	0.089	816.327	211.429	72.6531	1566.14	538.171	839.002	288.306	0.6	15.8373	5.44218
ST.18.11.15	+0.5	base	68.0272	high	14.4	0.259	0.089	979.592	253.714	87.1837	1879.37	645.805	1006.8	345.967	0.4	28.5072	9.79592
ST.18.11.15	+0.5	base	68.0272	high	14.4	0.259	0.089	979.592	253.714	87.1837	1879.37	645.805	1006.8	345.967	0.6	19.0048	6.53061
ST.18.11.15	+0.5	base	68.0272	low	9.6	0.259	0.089	653.061	169.143	58.1224	1252.91	430.537	671.202	230.645	0.4	19.0048	6.53061
ST.18.11.15	+0.5	base	68.0272	low	9.6	0.259	0.089	653.061	169.143	58.1224	1252.91	430.537	671.202	230.645	0.6	12.6699	4.35374
ST.18.11.15	+0.5	high	81.6327	base	12	0.259	0.089	979.592	253.714	87.1837	1879.37	645.805	1006.8	345.967	0.4	28.5072	9.79592
ST.18.11.15	+0.5	high	81.6327	base	12	0.259	0.089	979.592	253.714	87.1837	1879.37	645.805	1006.8	345.967	0.6	19.0048	6.53061
ST.18.11.15	+0.5	high	81.6327	high	14.4	0.259	0.089	1175.51	304.457	104.62	2255.24	774.966	1208.16	415.16	0.4	34.2087	11.7551
ST.18.11.15	+0.5	high	81.6327	high	14.4	0.259	0.089	1175.51	304.457	104.62	2255.24	774.966	1208.16	415.16	0.6	22.8058	7.83673
ST.18.11.15	+0.5	high	81.6327	low	9.6	0.259	0.089	783.673	202.971	69.7469	1503.49	516.644	805.442	276.774	0.4	22.8058	7.83673
ST.18.11.15	+0.5	high	81.6327	low	9.6	0.259	0.089	783.673	202.971	69.7469	1503.49	516.644	805.442	276.774	0.6	15.2039	5.22449
ST.18.11.15	+0.5	low	54.4218	base	12	0.259	0.089	653.061	169.143	58.1224	1252.91	430.537	671.202	230.645	0.4	19.0048	6.53061
ST.18.11.15	+0.5	low	54.4218	base	12	0.259	0.089	653.061	169.143	58.1224	1252.91	430.537	671.202	230.645	0.6	12.6699	4.35374
ST.18.11.15	+0.5	low	54.4218	high	14.4	0.259	0.089	783.673	202.971	69.7469	1503.49	516.644	805.442	276.774	0.4	22.8058	7.83673
ST.18.11.15	+0.5	low	54.4218	high	14.4	0.259	0.089	783.673	202.971	69.7469	1503.49	516.644	805.442	276.774	0.6	15.2039	5.22449
ST.18.11.15	+0.5	low	54.4218	low	9.6	0.259	0.089	522.449	135.314	46.498	1002.33	344.429	536.961	184.516	0.4	15.2039	5.22449
ST.18.11.15	+0.5	low	54.4218	low	9.6	0.259	0.089	522.449	135.314	46.498	1002.33	344.429	536.961	184.516	0.6	10.1359	3.48299
ST.17.7.14	0	base	68.0272	base	12	0.202	0.08	816.327	164.898	65.3061	1221.47	483.749	654.357	259.151	0.4	18.5279	7.33777
ST.17.7.14	0	base	68.0272	base	12	0.202	0.08	816.327	164.898	65.3061	1221.47	483.749	654.357	259.151	0.6	12.3519	4.89184
ST.17.7.14	0	base	68.0272	high	14.4	0.202	0.08	979.592	197.878	78.3673	1465.76	580.499	785.228	310.982	0.4	22.2334	8.80532
ST.17.7.14	0	base	68.0272	high	14.4	0.202	0.08	979.592	197.878	78.3673	1465.76	580.499	785.228	310.982	0.6	14.8223	5.87021
ST.17.7.14	0	base	68.0272	low	9.6	0.202	0.08	653.061	131.918	52.2449	977.173	386.999	523.486	207.321	0.4	14.8223	5.87021
ST.17.7.14	0	base	68.0272	low	9.6	0.202	0.08	653.061	131.918	52.2449	977.173	386.999	523.486	207.321	0.6	9.88153	3.91348
ST.17.7.14	0	high	81.6327	base	12	0.202	0.08	979.592	197.878	78.3673	1465.76	580.499	785.228	310.982	0.4	22.2334	8.80532
ST.17.7.14	0	high	81.6327	base	12	0.202	0.08	979.592	197.878	78.3673	1465.76	580.499	785.228	310.982	0.6	14.8223	5.87021
ST.17.7.14	0	high	81.6327	high	14.4	0.202	0.08	1175.51	237.453	94.0408	1758.91	696.599	942.274	373.178	0.4	26.6801	10.5664
ST.17.7.14	0	high	81.6327	high	14.4	0.202	0.08	1175.51	237.453	94.0408	1758.91	696.599	942.274	373.178	0.6	17.7867	7.04426
ST.17.7.14	0	high	81.6327	low	9.6	0.202	0.08	783.673	158.302	62.6939	1172.61	464.399	628.183	248.785	0.4	17.7867	7.04426
ST.17.7.14	0	high	81.6327	low	9.6	0.202	0.08	783.673	158.302	62.6939	1172.61	464.399	628.183	248.785	0.6	11.8578	4.69617
ST.17.7.14	0	low	54.4218	base	12	0.202	0.08	653.061	131.918	52.2449	977.173	386.999	523.486	207.321	0.4	14.8223	5.87021
ST.17.7.14	0	low	54.4218	base	12	0.202	0.08	653.061	131.918	52.2449	977.173	386.999	523.486	207.321	0.6	9.88153	3.91348
ST.17.7.14	0	low	54.4218	high	14.4	0.202	0.08	783.673	158.302	62.6939	1172.61	464.399	628.183	248.785	0.4	17.7867	7.04426
ST.17.7.14	0	low	54.4218	high	14.4	0.202	0.08	783.673	158.302	62.6939	1172.61	464.399	628.183	248.785	0.6	11.8578	4.69617
ST.17.7.14	0	low	54.4218	low	9.6	0.202	0.08	522.449	105.535	41.7959	781.738	309.599	418.788	165.857	0.4	11.8578	4.69617
ST.17.7.14	0	low	54.4218	low	9.6	0.202	0.08	522.449	105.535	41.7959	781.738	309.599	418.788	165.857	0.6	7.90522	3.13078
ST.17.7.14	-0.5	base	68.0272	base	12	0.342	0.098	816.327	279.184	80	2068.03	592.593	1107.87	317.46	0.4	31.369	8.98876
ST.17.7.14	-0.5	base	68.0272	base	12	0.342	0.098	816.327	279.184	80	2068.03	592.593	1107.87	317.46	0.6	20.9126	5.99251
ST.17.7.14	-0.5	base	68.0272	high	14.4	0.342	0.098	979.592	335.02	96	2481.63	711.111	1329.45	380.952	0.4	37.6427	10.7865
ST.17.7.14	-0.5	base	68.0272	high	14.4	0.342	0.098	979.592	335.02	96	2481.63	711.111	1329.45	380.952	0.6	25.0952	7.19101
ST.17.7.14	-0.5	base	68.0272	low	9.6	0.342	0.098	653.061	223.347	64	1654.42	474.074	886.297	253.968	0.4	25.0952	7.19101
ST.17.7.14	-0.5	base	68.0272	low	9.6	0.342	0.098	653.061	223.347	64	1654.42	474.074	886.297	253.968	0.6	16.7301	4.79401
ST.17.7.14	-0.5	high	81.6327	base	12	0.342	0.098	979.592	335.02	96	2481.63	711.111	1329.45	380.952	0.4	37.6427	10.7865
ST.17.7.14	-0.5	high	81.6327	base	12	0.342	0.098	979.592	335.02	96	2481.63	711.111	1329.45	380.952	0.6	25.0952	7.19101
ST.17.7.14	-0.5	high	81.6327	high	14.4	0.342	0.098	1175.51	402.024	115.2	2977.96	853.333	1595.34	457.143	0.4	45.1713	12.9438
ST.17.7.14	-0.5	high	81.6327	high	14.4	0.342	0.098	1175.51	402.024	115.2	2977.96	853.333	1595.34	457.143	0.6	30.1142	8.62921
ST.17.7.14	-0.5	high	81.6327	low	9.6	0.342	0.098	783.673	268.016	76.8	1985.31	568.889	1063.56	304.762	0.4	30.1142	8.62921
ST.17.7.14	-0.5	high	81.6327	low	9.6	0.342	0.098	783.673	268.016	76.8	1985.31	568.889	1063.56	304.762	0.6	20.0761	5.75281
ST.17.7.14	-0.5	low	54.4218	base	12	0.342	0.098	653.061	223.347	64	1654.42	474.074	886.297	253.968	0.4	25.0952	7.19101
ST.17.7.14	-0.5	low	54.4218	base	12	0.342	0.098	653.061	223.347	64	1654.42	474.074	886.297	253.968	0.6	16.7301	4.79401
ST.17.7.14	-0.5	low	54.4218	high	14.4	0.342	0.098	783.673	268.016	76.8	1985.31	568.889	1063.56	304.762	0.4	30.1142	8.62921
ST.17.7.14	-0.5	low	54.4218	high	14.4	0.342	0.098	783.673	268.016	76.8	1985.31	568.889	1063.56	304.762	0.6	20.0761	5.75281
ST.17.7.14	-0.5	low	54.4218	low	9.6	0.342	0.098	522.449	178.678	51.2	1323.54	379.259	709.038	203.175	0.4	20.0761	5.75281
ST.17.7.14	-0.5	low	54.4218	low	9.6	0.342	0.098	522.449	178.678	51.2	1323.54	379.259	709.038	203.175	0.6	13.3841	3.83521
ST.17.7.14	+0.5	base	68.0272	base	12	0.29	0.094	816.327	236.735	76.7347	1753.59	568.405	939.423	304.503	0.4	26.5994	8.62188
ST.17.7.14	+0.5	base	68.0272	base	12	0.29	0.094	816.327	236.735	76.7347	1753.59	568.405	939.423	304.503	0.6	17.7329	5.74792
ST.17.7.14	+0.5	base	68.0272	high	14.4	0.29	0.094	979.592	284.082	92.0816	2104.31	682.086	1127.31	365.403	0.4	31.9193	10.3463
ST.17.7.14	+0.5	base	68.0272	high	14.4	0.29	0.094	979.592	284.082	92.0816	2104.31	682.086	1127.31	365.403	0.6	21.2795	6.8975
ST.17.7.14	+0.5	base	68.0272	low	9.6	0.29	0.094	653.061	189.388	61.3878	1402.87	454.724	751.539	243.602	0.4	21.2795	6.8975
ST.17.7.14	+0.5	base	68.0272	low	9.6	0.29	0.094	653.061	189.388	61.3878	1402.87	454.724	751.539	243.602	0.6	14.1863	4.59833
ST.17.7.14	+0.5	high	81.6327	base	12	0.29	0.094	979.592	284.082	92.0816	2104.31	682.086	1127.31	365.403	0.4	31.9193	10.3463
ST.17.7.14	+0.5	high	81.6327	base	12	0.29	0.094	979.592	284.082	92.0816	2104.31	682.086	1127.31	365.403	0.6	21.2795	6.8975
ST.17.7.14	+0.5	high	81.6327	high	14.4	0.29	0.094	1175.51	340.898	110.498	2525.17	818.503	1352.77	438.484	0.4	38.3031	12.4155
ST.17.7.14	+0.5	high	81.6327	high	14.4	0.29	0.094	1175.51	340.898	110.498	2525.17	818.503	1352.77	438.484	0.6	25.5354	8.277
ST.17.7.14	+0.5	high	81.6327	low	9.6	0.29	0.094	783.673	227.265	73.6653	1683.45	545.669	901.846	292.323	0.4	25.5354	8.277
ST.17.7.14	+0.5	high	81.6327	low	9.6	0.29	0.094	783.673	227.265	73.6653	1683.45	545.669	901.846	292.323	0.6	17.0236	5.518
ST.17.7.14	+0.5	low	54.4218	base	12	0.29	0.094	653.061	189.388	61.3878	1402.87	454.724	751.539	243.602	0.4	21.2795	6.8975
ST.17.7.14	+0.5	low	54.4218	base	12	0.29	0.094	653.061	189.388	61.3878	1402.87	454.724	751.539	243.602	0.6	14.1863	4.59833
ST.17.7.14	+0.5	low	54.4218	high	14.4	0.29	0.094	783.673	227.265	73.6653	1683.45	545.669	901.846	292.323	0.4	25.5354	8.277
ST.17.7.14	+0.5	low	54.4218	high	14.4	0.29	0.094	783.673	227.265	73.6653	1683.45	545.669	901.846	292.323	0.6	17.0236	5.518
ST.17.7.14	+0.5	low	54.4218	low	9.6	0.29	0.094	522.449	151.51	49.1102	1122.3	363.779	601.231	194.882	0.4	17.0236	5.518
ST.17.7.14	+0.5	low	54.4218	low	9.6	0.29	0.094	522.449	151.51	49.1102	1122.3	363.779	601.231	194.882	0.6	11.3491	3.67867
ST.17.6.9	0	base	12.2449	base	64	0.454	0.093	783.673	355.788	72.8816	2635.46	539.864	1411.86	289.213	0.4	39.9762	8.18895
ST.17.6.9	0	base	12.2449	base	64	0.454	0.093	783.673	355.788	72.8816	2635.46	539.864	1411.86	289.213	0.6	26.6508	5.4593
ST.17.6.9	0	base	12.2449	high	76.8	0.454	0.093	940.408	426.945	87.458	3162.56	647.837	1694.23	347.055	0.4	47.9714	9.82674
ST.17.6.9	0	base	12.2449	high	76.8	0.454	0.093	940.408	426.945	87.458	3162.56	647.837	1694.23	347.055	0.6	31.9809	6.55116
ST.17.6.9	0	base	12.2449	low	51.2	0.454	0.093	626.939	284.63	58.3053	2108.37	431.891	1129.48	231.37	0.4	31.9809	6.55116
ST.17.6.9	0	base	12.2449	low	51.2	0.454	0.093	626.939	284.63	58.3053	2108.37	431.891	1129.48	231.37	0.6	21.3206	4.36744
ST.17.6.9	0	high	14.6939	base	64	0.454	0.093	940.408	426.945	87.458	3162.56	647.837	1694.23	347.055	0.4	47.9714	9.82674
ST.17.6.9	0	high	14.6939	base	64	0.454	0.093	940.408	426.945	87.458	3162.56	647.837	1694.23	347.055	0.6	31.9809	6.55116
ST.17.6.9	0	high	14.6939	high	76.8	0.454	0.093	1128.49	512.334	104.95	3795.07	777.404	2033.07	416.466	0.4	57.5657	11.7921
ST.17.6.9	0	high	14.6939	high	76.8	0.454	0.093	1128.49	512.334	104.95	3795.07	777.404	2033.07	416.466	0.6	38.3771	7.86139
ST.17.6.9	0	high	14.6939	low	51.2	0.454	0.093	752.327	341.556	69.9664	2530.05	518.269	1355.38	277.644	0.4	38.3771	7.86139
ST.17.6.9	0	high	14.6939	low	51.2	0.454	0.093	752.327	341.556	69.9664	2530.05	518.269	1355.38	277.644	0.6	25.5847	5.24093
ST.17.6.9	0	low	9.79592	base	64	0.454	0.093	626.939	284.63	58.3053	2108.37	431.891	1129.48	231.37	0.4	31.9809	6.55116
ST.17.6.9	0	low	9.79592	base	64	0.454	0.093	626.939	284.63	58.3053	2108.37	431.891	1129.48	231.37	0.6	21.3206	4.36744
ST.17.6.9	0	low	9.79592	high	76.8	0.454	0.093	752.327	341.556	69.9664	2530.05	518.269	1355.38	277.644	0.4	38.3771	7.86139
ST.17.6.9	0	low	9.79592	high	76.8	0.454	0.093	752.327	341.556	69.9664	2530.05	518.269	1355.38	277.644	0.6	25.5847	5.24093
ST.17.6.9	0	low	9.79592	low	51.2	0.454	0.093	501.551	227.704	46.6442	1686.7	345.513	903.588	185.096	0.4	25.5847	5.24093
ST.17.6.9	0	low	9.79592	low	51.2	0.454	0.093	501.551	227.704	46.6442	1686.7	345.513	903.588	185.096	0.6	17.0565	3.49395
ST.17.6.9	-0.5	base	12.2449	base	64	0.381	0.107	783.673	298.58	83.8531	2211.7	621.134	1184.84	332.75	0.4	33.5483	9.42169
ST.17.6.9	-0.5	base	12.2449	base	64	0.381	0.107	783.673	298.58	83.8531	2211.7	621.134	1184.84	332.75	0.6	22.3655	6.28113
ST.17.6.9	-0.5	base	12.2449	high	76.8	0.381	0.107	940.408	358.296	100.624	2654.04	745.361	1421.81	399.3	0.4	40.2579	11.306
ST.17.6.9	-0.5	base	12.2449	high	76.8	0.381	0.107	940.408	358.296	100.624	2654.04	745.361	1421.81	399.3	0.6	26.8386	7.53735
ST.17.6.9	-0.5	base	12.2449	low	51.2	0.381	0.107	626.939	238.864	67.0824	1769.36	496.907	947.872	266.2	0.4	26.8386	7.53735
ST.17.6.9	-0.5	base	12.2449	low	51.2	0.381	0.107	626.939	238.864	67.0824	1769.36	496.907	947.872	266.2	0.6	17.8924	5.0249
ST.17.6.9	-0.5	high	14.6939	base	64	0.381	0.107	940.408	358.296	100.624	2654.04	745.361	1421.81	399.3	0.4	40.2579	11.306
ST.17.6.9	-0.5	high	14.6939	base	64	0.381	0.107	940.408	358.296	100.624	2654.04	745.361	1421.81	399.3	0.6	26.8386	7.53735
ST.17.6.9	-0.5	high	14.6939	high	76.8	0.381	0.107	1128.49	429.955	120.748	3184.85	894.433	1706.17	479.16	0.4	48.3095	13.5672
ST.17.6.9	-0.5	high	14.6939	high	76.8	0.381	0.107	1128.49	429.955	120.748	3184.85	894.433	1706.17	479.16	0.6	32.2063	9.04482
ST.17.6.9	-0.5	high	14.6939	low	51.2	0.381	0.107	752.327	286.636	80.4989	2123.23	596.288	1137.45	319.44	0.4	32.2063	9.04482
ST.17.6.9	-0.5	high	14.6939	low	51.2	0.381	0.107	752.327	286.636	80.4989	2123.23	596.288	1137.45	319.44	0.6	21.4709	6.02988
ST.17.6.9	-0.5	low	9.79592	base	64	0.381	0.107	626.939	238.864	67.0824	1769.36	496.907	947.872	266.2	0.4	26.8386	7.53735
ST.17.6.9	-0.5	low	9.79592	base	64	0.381	0.107	626.939	238.864	67.0824	1769.36	496.907	947.872	266.2	0.6	17.8924	5.0249
ST.17.6.9	-0.5	low	9.79592	high	76.8	0.381	0.107	752.327	286.636	80.4989	2123.23	596.288	1137.45	319.44	0.4	32.2063	9.04482
ST.17.6.9	-0.5	low	9.79592	high	76.8	0.381	0.107	752.327	286.636	80.4989	2123.23	596.288	1137.45	319.44	0.6	21.4709	6.02988
ST.17.6.9	-0.5	low	9.79592	low	51.2	0.381	0.107	501.551	191.091	53.666	1415.49	397.526	758.297	212.96	0.4	21.4709	6.02988
ST.17.6.9	-0.5	low	9.79592	low	51.2	0.381	0.107	501.551	191.091	53.666	1415.49	397.526	758.297	212.96	0.6	14.3139	4.01992
ST.17.6.9	+0.5	base	12.2449	base	64	0.322	0.103	783.673	252.343	80.7184	1869.21	597.914	1001.36	320.311	0.4	28.3531	9.06948
ST.17.6.9	+0.5	base	12.2449	base	64	0.322	0.103	783.673	252.343	80.7184	1869.21	597.914	1001.36	320.311	0.6	18.9021	6.04632
ST.17.6.9	+0.5	base	12.2449	high	76.8	0.322	0.103	940.408	302.811	96.862	2243.05	717.497	1201.63	384.373	0.4	34.0238	10.8834
ST.17.6.9	+0.5	base	12.2449	high	76.8	0.322	0.103	940.408	302.811	96.862	2243.05	717.497	1201.63	384.373	0.6	22.6825	7.25558
ST.17.6.9	+0.5	base	12.2449	low	51.2	0.322	0.103	626.939	201.874	64.5747	1495.37	478.331	801.088	256.249	0.4	22.6825	7.25558
ST.17.6.9	+0.5	base	12.2449	low	51.2	0.322	0.103	626.939	201.874	64.5747	1495.37	478.331	801.088	256.249	0.6	15.1217	4.83706
ST.17.6.9	+0.5	high	14.6939	base	64	0.322	0.103	940.408	302.811	96.862	2243.05	717.497	1201.63	384.373	0.4	34.0238	10.8834
ST.17.6.9	+0.5	high	14.6939	base	64	0.322	0.103	940.408	302.811	96.862	2243.05	717.497	1201.63	384.373	0.6	22.6825	7.25558
ST.17.6.9	+0.5	high	14.6939	high	76.8	0.322	0.103	1128.49	363.374	116.234	2691.66	860.996	1441.96	461.248	0.4	40.8285	13.0601
ST.17.6.9	+0.5	high	14.6939	high	76.8	0.322	0.103	1128.49	363.374	116.234	2691.66	860.996	1441.96	461.248	0.6	27.219	8.7067
ST.17.6.9	+0.5	high	14.6939	low	51.2	0.322	0.103	752.327	242.249	77.4896	1794.44	573.997	961.306	307.499	0.4	27.219	8.7067
ST.17.6.9	+0.5	high	14.6939	low	51.2	0.322	0.103	752.327	242.249	77.4896	1794.44	573.997	961.306	307.499	0.6	18.146	5.80447
ST.17.6.9	+0.5	low	9.79592	base	64	0.322	0.103	626.939	201.874	64.5747	1495.37	478.331	801.088	256.249	0.4	22.6825	7.25558
ST.17.6.9	+0.5	low	9.79592	base	64	0.322	0.103	626.939	201.874	64.5747	1495.37	478.331	801.088	256.249	0.6	15.1217	4.83706
ST.17.6.9	+0.5	low	9.79592	high	76.8	0.322	0.103	752.327	242.249	77.4896	1794.44	573.997	961.306	307.499	0.4	27.219	8.7067
ST.17.6.9	+0.5	low	9.79592	high	76.8	0.322	0.103	752.327	242.249	77.4896	1794.44	573.997	961.306	307.499	0.6	18.146	5.80447
ST.17.6.9	+0.5	low	9.79592	low	51.2	0.322	0.103	501.551	161.499	51.6598	1196.29	382.665	640.871	204.999	0.4	18.146	5.80447
ST.17.6.9	+0.5	low	9.79592	low	51.2	0.322	0.103	501.551	161.499	51.6598	1196.29	382.665	640.871	204.999	0.6	12.0973	3.86964
ST.17.6.7b	0	base	68.0272	base	12	0.514	0.093	816.327	419.592	75.9184	3108.09	562.358	1665.05	301.263	0.4	47.1452	8.53015
ST.17.6.7b	0	base	68.0272	base	12	0.514	0.093	816.327	419.592	75.9184	3108.09	562.358	1665.05	301.263	0.6	31.4301	5.68677
ST.17.6.7b	0	base	68.0272	high	14.4	0.514	0.093	979.592	503.51	91.102	3729.71	674.83	1998.06	361.516	0.4	56.5742	10.2362
ST.17.6.7b	0	base	68.0272	high	14.4	0.514	0.093	979.592	503.51	91.102	3729.71	674.83	1998.06	361.516	0.6	37.7161	6.82412
ST.17.6.7b	0	base	68.0272	low	9.6	0.514	0.093	653.061	335.673	60.7347	2486.47	449.887	1332.04	241.011	0.4	37.7161	6.82412
ST.17.6.7b	0	base	68.0272	low	9.6	0.514	0.093	653.061	335.673	60.7347	2486.47	449.887	1332.04	241.011	0.6	25.1441	4.54942
ST.17.6.7b	0	high	81.6327	base	12	0.514	0.093	979.592	503.51	91.102	3729.71	674.83	1998.06	361.516	0.4	56.5742	10.2362
ST.17.6.7b	0	high	81.6327	base	12	0.514	0.093	979.592	503.51	91.102	3729.71	674.83	1998.06	361.516	0.6	37.7161	6.82412
ST.17.6.7b	0	high	81.6327	high	14.4	0.514	0.093	1175.51	604.212	109.322	4475.65	809.796	2397.67	433.819	0.4	67.889	12.2834
ST.17.6.7b	0	high	81.6327	high	14.4	0.514	0.093	1175.51	604.212	109.322	4475.65	809.796	2397.67	433.819	0.6	45.2593	8.18895
ST.17.6.7b	0	high	81.6327	low	9.6	0.514	0.093	783.673	402.808	72.8816	2983.76	539.864	1598.45	289.213	0.4	45.2593	8.18895
ST.17.6.7b	0	high	81.6327	low	9.6	0.514	0.093	783.673	402.808	72.8816	2983.76	539.864	1598.45	289.213	0.6	30.1729	5.4593
ST.17.6.7b	0	low	54.4218	base	12	0.514	0.093	653.061	335.673	60.7347	2486.47	449.887	1332.04	241.011	0.4	37.7161	6.82412
ST.17.6.7b	0	low	54.4218	base	12	0.514	0.093	653.061	335.673	60.7347	2486.47	449.887	1332.04	241.011	0.6	25.1441	4.54942
ST.17.6.7b	0	low	54.4218	high	14.4	0.514	0.093	783.673	402.808	72.8816	2983.76	539.864	1598.45	289.213	0.4	45.2593	8.18895
ST.17.6.7b	0	low	54.4218	high	14.4	0.514	0.093	783.673	402.808	72.8816	2983.76	539.864	1598.45	289.213	0.6	30.1729	5.4593
ST.17.6.7b	0	low	54.4218	low	9.6	0.514	0.093	522.449	268.539	48.5878	1989.18	359.909	1065.63	192.809	0.4	30.1729	5.4593
ST.17.6.7b	0	low	54.4218	low	9.6	0.514	0.093	522.449	268.539	48.5878	1989.18	359.909	1065.63	192.809	0.6	20.1153	3.63953
ST.17.6.7b	-0.5	base	68.0272	base	12	0.414	0.116	816.327	337.959	94.6939	2503.4	701.436	1341.11	375.769	0.4	37.9729	10.6398
ST.17.6.7b	-0.5	base	68.0272	base	12	0.414	0.116	816.327	337.959	94.6939	2503.4	701.436	1341.11	375.769	0.6	25.3153	7.09317
ST.17.6.7b	-0.5	base	68.0272	high	14.4	0.414	0.116	979.592	405.551	113.633	3004.08	841.723	1609.33	450.923	0.4	45.5675	12.7677
ST.17.6.7b	-0.5	base	68.0272	high	14.4	0.414	0.116	979.592	405.551	113.633	3004.08	841.723	1609.33	450.923	0.6	30.3784	8.51181
ST.17.6.7b	-0.5	base	68.0272	low	9.6	0.414	0.116	653.061	270.367	75.7551	2002.72	561.149	1072.89	300.615	0.4	30.3784	8.51181
ST.17.6.7b	-0.5	base	68.0272	low	9.6	0.414	0.116	653.061	270.367	75.7551	2002.72	561.149	1072.89	300.615	0.6	20.2522	5.67454
ST.17.6.7b	-0.5	high	81.6327	base	12	0.414	0.116	979.592	405.551	113.633	3004.08	841.723	1609.33	450.923	0.4	45.5675	12.7677
ST.17.6.7b	-0.5	high	81.6327	base	12	0.414	0.116	979.592	405.551	113.633	3004.08	841.723	1609.33	450.923	0.6	30.3784	8.51181
ST.17.6.7b	-0.5	high	81.6327	high	14.4	0.414	0.116	1175.51	486.661	136.359	3604.9	1010.07	1931.2	541.108	0.4	54.681	15.3213
ST.17.6.7b	-0.5	high	81.6327	high	14.4	0.414	0.116	1175.51	486.661	136.359	3604.9	1010.07	1931.2	541.108	0.6	36.454	10.2142
ST.17.6.7b	-0.5	high	81.6327	low	9.6	0.414	0.116	783.673	324.441	90.9061	2403.27	673.379	1287.46	360.739	0.4	36.454	10.2142
ST.17.6.7b	-0.5	high	81.6327	low	9.6	0.414	0.116	783.673	324.441	90.9061	2403.27	673.379	1287.46	360.739	0.6	24.3027	6.80945
ST.17.6.7b	-0.5	low	54.4218	base	12	0.414	0.116	653.061	270.367	75.7551	2002.72	561.149	1072.89	300.615	0.4	30.3784	8.51181
ST.17.6.7b	-0.5	low	54.4218	base	12	0.414	0.116	653.061	270.367	75.7551	2002.72	561.149	1072.89	300.615	0.6	20.2522	5.67454
ST.17.6.7b	-0.5	low	54.4218	high	14.4	0.414	0.116	783.673	324.441	90.9061	2403.27	673.379	1287.46	360.739	0.4	36.454	10.2142
ST.17.6.7b	-0.5	low	54.4218	high	14.4	0.414	0.116	783.673	324.441	90.9061	2403.27	673.379	1287.46	360.739	0.6	24.3027	6.80945
ST.17.6.7b	-0.5	low	54.4218	low	9.6	0.414	0.116	522.449	216.294	60.6041	1602.18	448.919	858.309	240.492	0.4	24.3027	6.80945
ST.17.6.7b	-0.5	low	54.4218	low	9.6	0.414	0.116	522.449	216.294	60.6041	1602.18	448.919	858.309	240.492	0.6	16.2018	4.53963
ST.17.6.7b	+0.5	base	68.0272	base	12	0.353	0.113	816.327	288.163	92.2449	2134.54	683.296	1143.51	366.051	0.4	32.3779	10.3646
ST.17.6.7b	+0.5	base	68.0272	base	12	0.353	0.113	816.327	288.163	92.2449	2134.54	683.296	1143.51	366.051	0.6	21.5853	6.90973
ST.17.6.7b	+0.5	base	68.0272	high	14.4	0.353	0.113	979.592	345.796	110.694	2561.45	819.955	1372.21	439.261	0.4	38.8535	12.4375
ST.17.6.7b	+0.5	base	68.0272	high	14.4	0.353	0.113	979.592	345.796	110.694	2561.45	819.955	1372.21	439.261	0.6	25.9023	8.29168
ST.17.6.7b	+0.5	base	68.0272	low	9.6	0.353	0.113	653.061	230.531	73.7959	1707.63	546.636	914.804	292.841	0.4	25.9023	8.29168
ST.17.6.7b	+0.5	base	68.0272	low	9.6	0.353	0.113	653.061	230.531	73.7959	1707.63	546.636	914.804	292.841	0.6	17.2682	5.52778
ST.17.6.7b	+0.5	high	81.6327	base	12	0.353	0.113	979.592	345.796	110.694	2561.45	819.955	1372.21	439.261	0.4	38.8535	12.4375
ST.17.6.7b	+0.5	high	81.6327	base	12	0.353	0.113	979.592	345.796	110.694	2561.45	819.955	1372.21	439.261	0.6	25.9023	8.29168
ST.17.6.7b	+0.5	high	81.6327	high	14.4	0.353	0.113	1175.51	414.955	132.833	3073.74	983.946	1646.65	527.114	0.4	46.6242	14.925
ST.17.6.7b	+0.5	high	81.6327	high	14.4	0.353	0.113	1175.51	414.955	132.833	3073.74	983.946	1646.65	527.114	0.6	31.0828	9.95001
ST.17.6.7b	+0.5	high	81.6327	low	9.6	0.353	0.113	783.673	276.637	88.5551	2049.16	655.964	1097.76	351.409	0.4	31.0828	9.95001
ST.17.6.7b	+0.5	high	81.6327	low	9.6	0.353	0.113	783.673	276.637	88.5551	2049.16	655.964	1097.76	351.409	0.6	20.7219	6.63334
ST.17.6.7b	+0.5	low	54.4218	base	12	0.353	0.113	653.061	230.531	73.7959	1707.63	546.636	914.804	292.841	0.4	25.9023	8.29168
ST.17.6.7b	+0.5	low	54.4218	base	12	0.353	0.113	653.061	230.531	73.7959	1707.63	546.636	914.804	292.841	0.6	17.2682	5.52778
ST.17.6.7b	+0.5	low	54.4218	high	14.4	0.353	0.113	783.673	276.637	88.5551	2049.16	655.964	1097.76	351.409	0.4	31.0828	9.95001
ST.17.6.7b	+0.5	low	54.4218	high	14.4	0.353	0.113	783.673	276.637	88.5551	2049.16	655.964	1097.76	351.409	0.6	20.7219	6.63334
ST.17.6.7b	+0.5	low	54.4218	low	9.6	0.353	0.113	522.449	184.424	59.0367	1366.11	437.309	731.843	234.273	0.4	20.7219	6.63334
ST.17.6.7b	+0.5	low	54.4218	low	9.6	0.353	0.113	522.449	184.424	59.0367	1366.11	437.309	731.843	234.273	0.6	13.8146	4.42223
ST.17.6.5	0	base	68.0272	base	12	0.462	0.093	816.327	377.143	75.9184	2793.65	562.358	1496.6	301.263	0.4	42.3756	8.53015
ST.17.6.5	0	base	68.0272	base	12	0.462	0.093	816.327	377.143	75.9184	2793.65	562.358	1496.6	301.263	0.6	28.2504	5.68677
ST.17.6.5	0	base	68.0272	high	14.4	0.462	0.093	979.592	452.571	91.102	3352.38	674.83	1795.92	361.516	0.4	50.8507	10.2362
ST.17.6.5	0	base	68.0272	high	14.4	0.462	0.093	979.592	452.571	91.102	3352.38	674.83	1795.92	361.516	0.6	33.9005	6.82412
ST.17.6.5	0	base	68.0272	low	9.6	0.462	0.093	653.061	301.714	60.7347	2234.92	449.887	1197.28	241.011	0.4	33.9005	6.82412
ST.17.6.5	0	base	68.0272	low	9.6	0.462	0.093	653.061	301.714	60.7347	2234.92	449.887	1197.28	241.011	0.6	22.6003	4.54942
ST.17.6.5	0	high	81.6327	base	12	0.462	0.093	979.592	452.571	91.102	3352.38	674.83	1795.92	361.516	0.4	50.8507	10.2362
ST.17.6.5	0	high	81.6327	base	12	0.462	0.093	979.592	452.571	91.102	3352.38	674.83	1795.92	361.516	0.6	33.9005	6.82412
ST.17.6.5	0	high	81.6327	high	14.4	0.462	0.093	1175.51	543.086	109.322	4022.86	809.796	2155.1	433.819	0.4	61.0209	12.2834
ST.17.6.5	0	high	81.6327	high	14.4	0.462	0.093	1175.51	543.086	109.322	4022.86	809.796	2155.1	433.819	0.6	40.6806	8.18895
ST.17.6.5	0	high	81.6327	low	9.6	0.462	0.093	783.673	362.057	72.8816	2681.9	539.864	1436.73	289.213	0.4	40.6806	8.18895
ST.17.6.5	0	high	81.6327	low	9.6	0.462	0.093	783.673	362.057	72.8816	2681.9	539.864	1436.73	289.213	0.6	27.1204	5.4593
ST.17.6.5	0	low	54.4218	base	12	0.462	0.093	653.061	301.714	60.7347	2234.92	449.887	1197.28	241.011	0.4	33.9005	6.82412
ST.17.6.5	0	low	54.4218	base	12	0.462	0.093	653.061	301.714	60.7347	2234.92	449.887	1197.28	241.011	0.6	22.6003	4.54942
ST.17.6.5	0	low	54.4218	high	14.4	0.462	0.093	783.673	362.057	72.8816	2681.9	539.864	1436.73	289.213	0.4	40.6806	8.18895
ST.17.6.5	0	low	54.4218	high	14.4	0.462	0.093	783.673	362.057	72.8816	2681.9	539.864	1436.73	289.213	0.6	27.1204	5.4593
ST.17.6.5	0	low	54.4218	low	9.6	0.462	0.093	522.449	241.371	48.5878	1787.94	359.909	957.823	192.809	0.4	27.1204	5.4593
ST.17.6.5	0	low	54.4218	low	9.6	0.462	0.093	522.449	241.371	48.5878	1787.94	359.909	957.823	192.809	0.6	18.0803	3.63953
ST.17.6.5	-0.5	base	68.0272	base	12	0.382	0.107	816.327	311.837	87.3469	2309.9	647.014	1237.45	346.615	0.4	35.0378	9.81426
ST.17.6.5	-0.5	base	68.0272	base	12	0.382	0.107	816.327	311.837	87.3469	2309.9	647.014	1237.45	346.615	0.6	23.3586	6.54284
ST.17.6.5	-0.5	base	68.0272	high	14.4	0.382	0.107	979.592	374.204	104.816	2771.88	776.417	1484.94	415.938	0.4	42.0454	11.7771
ST.17.6.5	-0.5	base	68.0272	high	14.4	0.382	0.107	979.592	374.204	104.816	2771.88	776.417	1484.94	415.938	0.6	28.0303	7.85141
ST.17.6.5	-0.5	base	68.0272	low	9.6	0.382	0.107	653.061	249.469	69.8776	1847.92	517.611	989.958	277.292	0.4	28.0303	7.85141
ST.17.6.5	-0.5	base	68.0272	low	9.6	0.382	0.107	653.061	249.469	69.8776	1847.92	517.611	989.958	277.292	0.6	18.6868	5.23427
ST.17.6.5	-0.5	high	81.6327	base	12	0.382	0.107	979.592	374.204	104.816	2771.88	776.417	1484.94	415.938	0.4	42.0454	11.7771
ST.17.6.5	-0.5	high	81.6327	base	12	0.382	0.107	979.592	374.204	104.816	2771.88	776.417	1484.94	415.938	0.6	28.0303	7.85141
ST.17.6.5	-0.5	high	81.6327	high	14.4	0.382	0.107	1175.51	449.045	125.78	3326.26	931.701	1781.92	499.125	0.4	50.4545	14.1325
ST.17.6.5	-0.5	high	81.6327	high	14.4	0.382	0.107	1175.51	449.045	125.78	3326.26	931.701	1781.92	499.125	0.6	33.6363	9.42169
ST.17.6.5	-0.5	high	81.6327	low	9.6	0.382	0.107	783.673	299.363	83.8531	2217.51	621.134	1187.95	332.75	0.4	33.6363	9.42169
ST.17.6.5	-0.5	high	81.6327	low	9.6	0.382	0.107	783.673	299.363	83.8531	2217.51	621.134	1187.95	332.75	0.6	22.4242	6.28113
ST.17.6.5	-0.5	low	54.4218	base	12	0.382	0.107	653.061	249.469	69.8776	1847.92	517.611	989.958	277.292	0.4	28.0303	7.85141
ST.17.6.5	-0.5	low	54.4218	base	12	0.382	0.107	653.061	249.469	69.8776	1847.92	517.611	989.958	277.292	0.6	18.6868	5.23427
ST.17.6.5	-0.5	low	54.4218	high	14.4	0.382	0.107	783.673	299.363	83.8531	2217.51	621.134	1187.95	332.75	0.4	33.6363	9.42169
ST.17.6.5	-0.5	low	54.4218	high	14.4	0.382	0.107	783.673	299.363	83.8531	2217.51	621.134	1187.95	332.75	0.6	22.4242	6.28113
ST.17.6.5	-0.5	low	54.4218	low	9.6	0.382	0.107	522.449	199.576	55.902	1478.34	414.089	791.966	221.833	0.4	22.4242	6.28113
ST.17.6.5	-0.5	low	54.4218	low	9.6	0.382	0.107	522.449	199.576	55.902	1478.34	414.089	791.966	221.833	0.6	14.9495	4.18742
ST.17.6.5	+0.5	base	68.0272	base	12	0.325	0.103	816.327	265.306	84.0816	1965.23	622.827	1052.8	333.657	0.4	29.8097	9.44737
ST.17.6.5	+0.5	base	68.0272	base	12	0.325	0.103	816.327	265.306	84.0816	1965.23	622.827	1052.8	333.657	0.6	19.8731	6.29825
ST.17.6.5	+0.5	base	68.0272	high	14.4	0.325	0.103	979.592	318.367	100.898	2358.28	747.392	1263.36	400.389	0.4	35.7716	11.3368
ST.17.6.5	+0.5	base	68.0272	high	14.4	0.325	0.103	979.592	318.367	100.898	2358.28	747.392	1263.36	400.389	0.6	23.8477	7.5579
ST.17.6.5	+0.5	base	68.0272	low	9.6	0.325	0.103	653.061	212.245	67.2653	1572.18	498.262	842.242	266.926	0.4	23.8477	7.5579
ST.17.6.5	+0.5	base	68.0272	low	9.6	0.325	0.103	653.061	212.245	67.2653	1572.18	498.262	842.242	266.926	0.6	15.8985	5.0386
ST.17.6.5	+0.5	high	81.6327	base	12	0.325	0.103	979.592	318.367	100.898	2358.28	747.392	1263.36	400.389	0.4	35.7716	11.3368
ST.17.6.5	+0.5	high	81.6327	base	12	0.325	0.103	979.592	318.367	100.898	2358.28	747.392	1263.36	400.389	0.6	23.8477	7.5579
ST.17.6.5	+0.5	high	81.6327	high	14.4	0.325	0.103	1175.51	382.041	121.078	2829.93	896.871	1516.03	480.466	0.4	42.9259	13.6042
ST.17.6.5	+0.5	high	81.6327	high	14.4	0.325	0.103	1175.51	382.041	121.078	2829.93	896.871	1516.03	480.466	0.6	28.6173	9.06948
ST.17.6.5	+0.5	high	81.6327	low	9.6	0.325	0.103	783.673	254.694	80.7184	1886.62	597.914	1010.69	320.311	0.4	28.6173	9.06948
ST.17.6.5	+0.5	high	81.6327	low	9.6	0.325	0.103	783.673	254.694	80.7184	1886.62	597.914	1010.69	320.311	0.6	19.0782	6.04632
ST.17.6.5	+0.5	low	54.4218	base	12	0.325	0.103	653.061	212.245	67.2653	1572.18	498.262	842.242	266.926	0.4	23.8477	7.5579
ST.17.6.5	+0.5	low	54.4218	base	12	0.325	0.103	653.061	212.245	67.2653	1572.18	498.262	842.242	266.926	0.6	15.8985	5.0386
ST.17.6.5	+0.5	low	54.4218	high	14.4	0.325	0.103	783.673	254.694	80.7184	1886.62	597.914	1010.69	320.311	0.4	28.6173	9.06948
ST.17.6.5	+0.5	low	54.4218	high	14.4	0.325	0.103	783.673	254.694	80.7184	1886.62	597.914	1010.69	320.311	0.6	19.0782	6.04632
ST.17.6.5	+0.5	low	54.4218	low	9.6	0.325	0.103	522.449	169.796	53.8122	1257.75	398.609	673.793	213.541	0.4	19.0782	6.04632
ST.17.6.5	+0.5	low	54.4218	low	9.6	0.325	0.103	522.449	169.796	53.8122	1257.75	398.609	673.793	213.541	0.6	12.7188	4.03088
ST.16.1.b1	0	base	68.0272	base	12	0.277	0.109	816.327	226.122	88.9796	1674.98	659.108	897.311	353.094	0.4	25.407	9.99771
ST.16.1.b1	0	base	68.0272	base	12	0.277	0.109	816.327	226.122	88.9796	1674.98	659.108	897.311	353.094	0.6	16.938	6.66514
ST.16.1.b1	0	base	68.0272	high	14.4	0.277	0.109	979.592	271.347	106.776	2009.98	790.93	1076.77	423.712	0.4	30.4884	11.9972
ST.16.1.b1	0	base	68.0272	high	14.4	0.277	0.109	979.592	271.347	106.776	2009.98	790.93	1076.77	423.712	0.6	20.3256	7.99817
ST.16.1.b1	0	base	68.0272	low	9.6	0.277	0.109	653.061	180.898	71.1837	1339.98	527.286	717.849	282.475	0.4	20.3256	7.99817
ST.16.1.b1	0	base	68.0272	low	9.6	0.277	0.109	653.061	180.898	71.1837	1339.98	527.286	717.849	282.475	0.6	13.5504	5.33211
ST.16.1.b1	0	high	81.6327	base	12	0.277	0.109	979.592	271.347	106.776	2009.98	790.93	1076.77	423.712	0.4	30.4884	11.9972
ST.16.1.b1	0	high	81.6327	base	12	0.277	0.109	979.592	271.347	106.776	2009.98	790.93	1076.77	423.712	0.6	20.3256	7.99817
ST.16.1.b1	0	high	81.6327	high	14.4	0.277	0.109	1175.51	325.616	128.131	2411.97	949.116	1292.13	508.455	0.4	36.5861	14.3967
ST.16.1.b1	0	high	81.6327	high	14.4	0.277	0.109	1175.51	325.616	128.131	2411.97	949.116	1292.13	508.455	0.6	24.3907	9.5978
ST.16.1.b1	0	high	81.6327	low	9.6	0.277	0.109	783.673	217.078	85.4204	1607.98	632.744	861.419	338.97	0.4	24.3907	9.5978
ST.16.1.b1	0	high	81.6327	low	9.6	0.277	0.109	783.673	217.078	85.4204	1607.98	632.744	861.419	338.97	0.6	16.2605	6.39853
ST.16.1.b1	0	low	54.4218	base	12	0.277	0.109	653.061	180.898	71.1837	1339.98	527.286	717.849	282.475	0.4	20.3256	7.99817
ST.16.1.b1	0	low	54.4218	base	12	0.277	0.109	653.061	180.898	71.1837	1339.98	527.286	717.849	282.475	0.6	13.5504	5.33211
ST.16.1.b1	0	low	54.4218	high	14.4	0.277	0.109	783.673	217.078	85.4204	1607.98	632.744	861.419	338.97	0.4	24.3907	9.5978
ST.16.1.b1	0	low	54.4218	high	14.4	0.277	0.109	783.673	217.078	85.4204	1607.98	632.744	861.419	338.97	0.6	16.2605	6.39853
ST.16.1.b1	0	low	54.4218	low	9.6	0.277	0.109	522.449	144.718	56.9469	1071.99	421.829	574.279	225.98	0.4	16.2605	6.39853
ST.16.1.b1	0	low	54.4218	low	9.6	0.277	0.109	522.449	144.718	56.9469	1071.99	421.829	574.279	225.98	0.6	10.8403	4.26569
ST.16.1.b1	-0.5	base	68.0272	base	12	0.378	0.106	816.327	308.571	86.5306	2285.71	640.967	1224.49	343.375	0.4	34.6709	9.72254
ST.16.1.b1	-0.5	base	68.0272	base	12	0.378	0.106	816.327	308.571	86.5306	2285.71	640.967	1224.49	343.375	0.6	23.114	6.48169
ST.16.1.b1	-0.5	base	68.0272	high	14.4	0.378	0.106	979.592	370.286	103.837	2742.86	769.161	1469.39	412.051	0.4	41.6051	11.667
ST.16.1.b1	-0.5	base	68.0272	high	14.4	0.378	0.106	979.592	370.286	103.837	2742.86	769.161	1469.39	412.051	0.6	27.7368	7.77803
ST.16.1.b1	-0.5	base	68.0272	low	9.6	0.378	0.106	653.061	246.857	69.2245	1828.57	512.774	979.592	274.7	0.4	27.7368	7.77803
ST.16.1.b1	-0.5	base	68.0272	low	9.6	0.378	0.106	653.061	246.857	69.2245	1828.57	512.774	979.592	274.7	0.6	18.4912	5.18536
ST.16.1.b1	-0.5	high	81.6327	base	12	0.378	0.106	979.592	370.286	103.837	2742.86	769.161	1469.39	412.051	0.4	41.6051	11.667
ST.16.1.b1	-0.5	high	81.6327	base	12	0.378	0.106	979.592	370.286	103.837	2742.86	769.161	1469.39	412.051	0.6	27.7368	7.77803
ST.16.1.b1	-0.5	high	81.6327	high	14.4	0.378	0.106	1175.51	444.343	124.604	3291.43	922.993	1763.27	494.461	0.4	49.9262	14.0005
ST.16.1.b1	-0.5	high	81.6327	high	14.4	0.378	0.106	1175.51	444.343	124.604	3291.43	922.993	1763.27	494.461	0.6	33.2841	9.33364
ST.16.1.b1	-0.5	high	81.6327	low	9.6	0.378	0.106	783.673	296.229	83.0694	2194.29	615.329	1175.51	329.64	0.4	33.2841	9.33364
ST.16.1.b1	-0.5	high	81.6327	low	9.6	0.378	0.106	783.673	296.229	83.0694	2194.29	615.329	1175.51	329.64	0.6	22.1894	6.22243
ST.16.1.b1	-0.5	low	54.4218	base	12	0.378	0.106	653.061	246.857	69.2245	1828.57	512.774	979.592	274.7	0.4	27.7368	7.77803
ST.16.1.b1	-0.5	low	54.4218	base	12	0.378	0.106	653.061	246.857	69.2245	1828.57	512.774	979.592	274.7	0.6	18.4912	5.18536
ST.16.1.b1	-0.5	low	54.4218	high	14.4	0.378	0.106	783.673	296.229	83.0694	2194.29	615.329	1175.51	329.64	0.4	33.2841	9.33364
ST.16.1.b1	-0.5	low	54.4218	high	14.4	0.378	0.106	783.673	296.229	83.0694	2194.29	615.329	1175.51	329.64	0.6	22.1894	6.22243
ST.16.1.b1	-0.5	low	54.4218	low	9.6	0.378	0.106	522.449	197.486	55.3796	1462.86	410.219	783.673	219.76	0.4	22.1894	6.22243
ST.16.1.b1	-0.5	low	54.4218	low	9.6	0.378	0.106	522.449	197.486	55.3796	1462.86	410.219	783.673	219.76	0.6	14.7929	4.14828
ST.16.1.b1	+0.5	base	68.0272	base	12	0.321	0.1	816.327	262.041	81.6327	1941.04	604.686	1039.84	323.939	0.4	29.4428	9.17221
ST.16.1.b1	+0.5	base	68.0272	base	12	0.321	0.1	816.327	262.041	81.6327	1941.04	604.686	1039.84	323.939	0.6	19.6285	6.11481
ST.16.1.b1	+0.5	base	68.0272	high	14.4	0.321	0.1	979.592	314.449	97.9592	2329.25	725.624	1247.81	388.727	0.4	35.3313	11.0066
ST.16.1.b1	+0.5	base	68.0272	high	14.4	0.321	0.1	979.592	314.449	97.9592	2329.25	725.624	1247.81	388.727	0.6	23.5542	7.33777
ST.16.1.b1	+0.5	base	68.0272	low	9.6	0.321	0.1	653.061	209.633	65.3061	1552.83	483.749	831.876	259.151	0.4	23.5542	7.33777
ST.16.1.b1	+0.5	base	68.0272	low	9.6	0.321	0.1	653.061	209.633	65.3061	1552.83	483.749	831.876	259.151	0.6	15.7028	4.89184
ST.16.1.b1	+0.5	high	81.6327	base	12	0.321	0.1	979.592	314.449	97.9592	2329.25	725.624	1247.81	388.727	0.4	35.3313	11.0066
ST.16.1.b1	+0.5	high	81.6327	base	12	0.321	0.1	979.592	314.449	97.9592	2329.25	725.624	1247.81	388.727	0.6	23.5542	7.33777
ST.16.1.b1	+0.5	high	81.6327	high	14.4	0.321	0.1	1175.51	377.339	117.551	2795.1	870.748	1497.38	466.472	0.4	42.3976	13.208
ST.16.1.b1	+0.5	high	81.6327	high	14.4	0.321	0.1	1175.51	377.339	117.551	2795.1	870.748	1497.38	466.472	0.6	28.2651	8.80532
ST.16.1.b1	+0.5	high	81.6327	low	9.6	0.321	0.1	783.673	251.559	78.3673	1863.4	580.499	998.251	310.982	0.4	28.2651	8.80532
ST.16.1.b1	+0.5	high	81.6327	low	9.6	0.321	0.1	783.673	251.559	78.3673	1863.4	580.499	998.251	310.982	0.6	18.8434	5.87021
ST.16.1.b1	+0.5	low	54.4218	base	12	0.321	0.1	653.061	209.633	65.3061	1552.83	483.749	831.876	259.151	0.4	23.5542	7.33777
ST.16.1.b1	+0.5	low	54.4218	base	12	0.321	0.1	653.061	209.633	65.3061	1552.83	483.749	831.876	259.151	0.6	15.7028	4.89184
ST.16.1.b1	+0.5	low	54.4218	high	14.4	0.321	0.1	783.673	251.559	78.3673	1863.4	580.499	998.251	310.982	0.4	28.2651	8.80532
ST.16.1.b1	+0.5	low	54.4218	high	14.4	0.321	0.1	783.673	251.559	78.3673	1863.4	580.499	998.251	310.982	0.6	18.8434	5.87021
ST.16.1.b1	+0.5	low	54.4218	low	9.6	0.321	0.1	522.449	167.706	52.2449	1242.27	386.999	665.5	207.321	0.4	18.8434	5.87021
ST.16.1.b1	+0.5	low	54.4218	low	9.6	0.321	0.1	522.449	167.706	52.2449	1242.27	386.999	665.5	207.321	0.6	12.5623	3.91348
ST.16.1.a3	0	base	68.0272	base	12	0.261	0.102	816.327	213.061	83.2653	1578.23	616.78	845.481	330.418	0.4	23.9395	9.35565
ST.16.1.a3	0	base	68.0272	base	12	0.261	0.102	816.327	213.061	83.2653	1578.23	616.78	845.481	330.418	0.6	15.9596	6.2371
ST.16.1.a3	0	base	68.0272	high	14.4	0.261	0.102	979.592	255.673	99.9184	1893.88	740.136	1014.58	396.501	0.4	28.7274	11.2268
ST.16.1.a3	0	base	68.0272	high	14.4	0.261	0.102	979.592	255.673	99.9184	1893.88	740.136	1014.58	396.501	0.6	19.1516	7.48452
ST.16.1.a3	0	base	68.0272	low	9.6	0.261	0.102	653.061	170.449	66.6122	1262.59	493.424	676.385	264.334	0.4	19.1516	7.48452
ST.16.1.a3	0	base	68.0272	low	9.6	0.261	0.102	653.061	170.449	66.6122	1262.59	493.424	676.385	264.334	0.6	12.7677	4.98968
ST.16.1.a3	0	high	81.6327	base	12	0.261	0.102	979.592	255.673	99.9184	1893.88	740.136	1014.58	396.501	0.4	28.7274	11.2268
ST.16.1.a3	0	high	81.6327	base	12	0.261	0.102	979.592	255.673	99.9184	1893.88	740.136	1014.58	396.501	0.6	19.1516	7.48452
ST.16.1.a3	0	high	81.6327	high	14.4	0.261	0.102	1175.51	306.808	119.902	2272.65	888.163	1217.49	475.802	0.4	34.4728	13.4721
ST.16.1.a3	0	high	81.6327	high	14.4	0.261	0.102	1175.51	306.808	119.902	2272.65	888.163	1217.49	475.802	0.6	22.9819	8.98143
ST.16.1.a3	0	high	81.6327	low	9.6	0.261	0.102	783.673	204.539	79.9347	1515.1	592.109	811.662	317.201	0.4	22.9819	8.98143
ST.16.1.a3	0	high	81.6327	low	9.6	0.261	0.102	783.673	204.539	79.9347	1515.1	592.109	811.662	317.201	0.6	15.3213	5.98762
ST.16.1.a3	0	low	54.4218	base	12	0.261	0.102	653.061	170.449	66.6122	1262.59	493.424	676.385	264.334	0.4	19.1516	7.48452
ST.16.1.a3	0	low	54.4218	base	12	0.261	0.102	653.061	170.449	66.6122	1262.59	493.424	676.385	264.334	0.6	12.7677	4.98968
ST.16.1.a3	0	low	54.4218	high	14.4	0.261	0.102	783.673	204.539	79.9347	1515.1	592.109	811.662	317.201	0.4	22.9819	8.98143
ST.16.1.a3	0	low	54.4218	high	14.4	0.261	0.102	783.673	204.539	79.9347	1515.1	592.109	811.662	317.201	0.6	15.3213	5.98762
ST.16.1.a3	0	low	54.4218	low	9.6	0.261	0.102	522.449	136.359	53.2898	1010.07	394.739	541.108	211.467	0.4	15.3213	5.98762
ST.16.1.a3	0	low	54.4218	low	9.6	0.261	0.102	522.449	136.359	53.2898	1010.07	394.739	541.108	211.467	0.6	10.2142	3.99175
ST.16.1.a3	-0.5	base	68.0272	base	12	0.372	0.103	816.327	303.673	84.0816	2249.43	622.827	1205.05	333.657	0.4	34.1206	9.44737
ST.16.1.a3	-0.5	base	68.0272	base	12	0.372	0.103	816.327	303.673	84.0816	2249.43	622.827	1205.05	333.657	0.6	22.7471	6.29825
ST.16.1.a3	-0.5	base	68.0272	high	14.4	0.372	0.103	979.592	364.408	100.898	2699.32	747.392	1446.06	400.389	0.4	40.9447	11.3368
ST.16.1.a3	-0.5	base	68.0272	high	14.4	0.372	0.103	979.592	364.408	100.898	2699.32	747.392	1446.06	400.389	0.6	27.2965	7.5579
ST.16.1.a3	-0.5	base	68.0272	low	9.6	0.372	0.103	653.061	242.939	67.2653	1799.55	498.262	964.043	266.926	0.4	27.2965	7.5579
ST.16.1.a3	-0.5	base	68.0272	low	9.6	0.372	0.103	653.061	242.939	67.2653	1799.55	498.262	964.043	266.926	0.6	18.1977	5.0386
ST.16.1.a3	-0.5	high	81.6327	base	12	0.372	0.103	979.592	364.408	100.898	2699.32	747.392	1446.06	400.389	0.4	40.9447	11.3368
ST.16.1.a3	-0.5	high	81.6327	base	12	0.372	0.103	979.592	364.408	100.898	2699.32	747.392	1446.06	400.389	0.6	27.2965	7.5579
ST.16.1.a3	-0.5	high	81.6327	high	14.4	0.372	0.103	1175.51	437.29	121.078	3239.18	896.871	1735.28	480.466	0.4	49.1337	13.6042
ST.16.1.a3	-0.5	high	81.6327	high	14.4	0.372	0.103	1175.51	437.29	121.078	3239.18	896.871	1735.28	480.466	0.6	32.7558	9.06948
ST.16.1.a3	-0.5	high	81.6327	low	9.6	0.372	0.103	783.673	291.527	80.7184	2159.46	597.914	1156.85	320.311	0.4	32.7558	9.06948
ST.16.1.a3	-0.5	high	81.6327	low	9.6	0.372	0.103	783.673	291.527	80.7184	2159.46	597.914	1156.85	320.311	0.6	21.8372	6.04632
ST.16.1.a3	-0.5	low	54.4218	base	12	0.372	0.103	653.061	242.939	67.2653	1799.55	498.262	964.043	266.926	0.4	27.2965	7.5579
ST.16.1.a3	-0.5	low	54.4218	base	12	0.372	0.103	653.061	242.939	67.2653	1799.55	498.262	964.043	266.926	0.6	18.1977	5.0386
ST.16.1.a3	-0.5	low	54.4218	high	14.4	0.372	0.103	783.673	291.527	80.7184	2159.46	597.914	1156.85	320.311	0.4	32.7558	9.06948
ST.16.1.a3	-0.5	low	54.4218	high	14.4	0.372	0.103	783.673	291.527	80.7184	2159.46	597.914	1156.85	320.311	0.6	21.8372	6.04632
ST.16.1.a3	-0.5	low	54.4218	low	9.6	0.372	0.103	522.449	194.351	53.8122	1439.64	398.609	771.234	213.541	0.4	21.8372	6.04632
ST.16.1.a3	-0.5	low	54.4218	low	9.6	0.372	0.103	522.449	194.351	53.8122	1439.64	398.609	771.234	213.541	0.6	14.5581	4.03088
ST.16.1.a3	+0.5	base	68.0272	base	12	0.317	0.101	816.327	258.776	82.449	1916.86	610.733	1026.89	327.178	0.4	29.0759	9.26393
ST.16.1.a3	+0.5	base	68.0272	base	12	0.317	0.101	816.327	258.776	82.449	1916.86	610.733	1026.89	327.178	0.6	19.3839	6.17595
ST.16.1.a3	+0.5	base	68.0272	high	14.4	0.317	0.101	979.592	310.531	98.9388	2300.23	732.88	1232.26	392.614	0.4	34.8911	11.1167
ST.16.1.a3	+0.5	base	68.0272	high	14.4	0.317	0.101	979.592	310.531	98.9388	2300.23	732.88	1232.26	392.614	0.6	23.2607	7.41114
ST.16.1.a3	+0.5	base	68.0272	low	9.6	0.317	0.101	653.061	207.02	65.9592	1533.48	488.587	821.51	261.743	0.4	23.2607	7.41114
ST.16.1.a3	+0.5	base	68.0272	low	9.6	0.317	0.101	653.061	207.02	65.9592	1533.48	488.587	821.51	261.743	0.6	15.5071	4.94076
ST.16.1.a3	+0.5	high	81.6327	base	12	0.317	0.101	979.592	310.531	98.9388	2300.23	732.88	1232.26	392.614	0.4	34.8911	11.1167
ST.16.1.a3	+0.5	high	81.6327	base	12	0.317	0.101	979.592	310.531	98.9388	2300.23	732.88	1232.26	392.614	0.6	23.2607	7.41114
ST.16.1.a3	+0.5	high	81.6327	high	14.4	0.317	0.101	1175.51	372.637	118.727	2760.27	879.456	1478.72	471.137	0.4	41.8693	13.3401
ST.16.1.a3	+0.5	high	81.6327	high	14.4	0.317	0.101	1175.51	372.637	118.727	2760.27	879.456	1478.72	471.137	0.6	27.9129	8.89337
ST.16.1.a3	+0.5	high	81.6327	low	9.6	0.317	0.101	783.673	248.424	79.151	1840.18	586.304	985.811	314.091	0.4	27.9129	8.89337
ST.16.1.a3	+0.5	high	81.6327	low	9.6	0.317	0.101	783.673	248.424	79.151	1840.18	586.304	985.811	314.091	0.6	18.6086	5.92892
ST.16.1.a3	+0.5	low	54.4218	base	12	0.317	0.101	653.061	207.02	65.9592	1533.48	488.587	821.51	261.743	0.4	23.2607	7.41114
ST.16.1.a3	+0.5	low	54.4218	base	12	0.317	0.101	653.061	207.02	65.9592	1533.48	488.587	821.51	261.743	0.6	15.5071	4.94076
ST.16.1.a3	+0.5	low	54.4218	high	14.4	0.317	0.101	783.673	248.424	79.151	1840.18	586.304	985.811	314.091	0.4	27.9129	8.89337
ST.16.1.a3	+0.5	low	54.4218	high	14.4	0.317	0.101	783.673	248.424	79.151	1840.18	586.304	985.811	314.091	0.6	18.6086	5.92892
ST.16.1.a3	+0.5	low	54.4218	low	9.6	0.317	0.101	522.449	165.616	52.7673	1226.79	390.869	657.208	209.394	0.4	18.6086	5.92892
ST.16.1.a3	+0.5	low	54.4218	low	9.6	0.317	0.101	522.449	165.616	52.7673	1226.79	390.869	657.208	209.394	0.6	12.4057	3.95261
ST.16.1.a2	0	base	68.0272	base	12	0.449	0.097	816.327	366.531	79.1837	2715.04	586.546	1454.49	314.221	0.4	41.1832	8.89704
ST.16.1.a2	0	base	68.0272	base	12	0.449	0.097	816.327	366.531	79.1837	2715.04	586.546	1454.49	314.221	0.6	27.4555	5.93136
ST.16.1.a2	0	base	68.0272	high	14.4	0.449	0.097	979.592	439.837	95.0204	3258.05	703.855	1745.38	377.065	0.4	49.4199	10.6765
ST.16.1.a2	0	base	68.0272	high	14.4	0.449	0.097	979.592	439.837	95.0204	3258.05	703.855	1745.38	377.065	0.6	32.9466	7.11763
ST.16.1.a2	0	base	68.0272	low	9.6	0.449	0.097	653.061	293.224	63.3469	2172.03	469.237	1163.59	251.377	0.4	32.9466	7.11763
ST.16.1.a2	0	base	68.0272	low	9.6	0.449	0.097	653.061	293.224	63.3469	2172.03	469.237	1163.59	251.377	0.6	21.9644	4.74509
ST.16.1.a2	0	high	81.6327	base	12	0.449	0.097	979.592	439.837	95.0204	3258.05	703.855	1745.38	377.065	0.4	49.4199	10.6765
ST.16.1.a2	0	high	81.6327	base	12	0.449	0.097	979.592	439.837	95.0204	3258.05	703.855	1745.38	377.065	0.6	32.9466	7.11763
ST.16.1.a2	0	high	81.6327	high	14.4	0.449	0.097	1175.51	527.804	114.024	3909.66	844.626	2094.46	452.478	0.4	59.3038	12.8117
ST.16.1.a2	0	high	81.6327	high	14.4	0.449	0.097	1175.51	527.804	114.024	3909.66	844.626	2094.46	452.478	0.6	39.5359	8.54116
ST.16.1.a2	0	high	81.6327	low	9.6	0.449	0.097	783.673	351.869	76.0163	2606.44	563.084	1396.31	301.652	0.4	39.5359	8.54116
ST.16.1.a2	0	high	81.6327	low	9.6	0.449	0.097	783.673	351.869	76.0163	2606.44	563.084	1396.31	301.652	0.6	26.3573	5.69411
ST.16.1.a2	0	low	54.4218	base	12	0.449	0.097	653.061	293.224	63.3469	2172.03	469.237	1163.59	251.377	0.4	32.9466	7.11763
ST.16.1.a2	0	low	54.4218	base	12	0.449	0.097	653.061	293.224	63.3469	2172.03	469.237	1163.59	251.377	0.6	21.9644	4.74509
ST.16.1.a2	0	low	54.4218	high	14.4	0.449	0.097	783.673	351.869	76.0163	2606.44	563.084	1396.31	301.652	0.4	39.5359	8.54116
ST.16.1.a2	0	low	54.4218	high	14.4	0.449	0.097	783.673	351.869	76.0163	2606.44	563.084	1396.31	301.652	0.6	26.3573	5.69411
ST.16.1.a2	0	low	54.4218	low	9.6	0.449	0.097	522.449	234.58	50.6776	1737.63	375.389	930.871	201.101	0.4	26.3573	5.69411
ST.16.1.a2	0	low	54.4218	low	9.6	0.449	0.097	522.449	234.58	50.6776	1737.63	375.389	930.871	201.101	0.6	17.5715	3.79607
ST.16.1.a2	-0.5	base	68.0272	base	12	0.377	0.105	816.327	307.755	85.7143	2279.67	634.921	1221.25	340.136	0.4	34.5792	9.63082
ST.16.1.a2	-0.5	base	68.0272	base	12	0.377	0.105	816.327	307.755	85.7143	2279.67	634.921	1221.25	340.136	0.6	23.0528	6.42055
ST.16.1.a2	-0.5	base	68.0272	high	14.4	0.377	0.105	979.592	369.306	102.857	2735.6	761.905	1465.5	408.163	0.4	41.4951	11.557
ST.16.1.a2	-0.5	base	68.0272	high	14.4	0.377	0.105	979.592	369.306	102.857	2735.6	761.905	1465.5	408.163	0.6	27.6634	7.70465
ST.16.1.a2	-0.5	base	68.0272	low	9.6	0.377	0.105	653.061	246.204	68.5714	1823.73	507.937	977	272.109	0.4	27.6634	7.70465
ST.16.1.a2	-0.5	base	68.0272	low	9.6	0.377	0.105	653.061	246.204	68.5714	1823.73	507.937	977	272.109	0.6	18.4423	5.13644
ST.16.1.a2	-0.5	high	81.6327	base	12	0.377	0.105	979.592	369.306	102.857	2735.6	761.905	1465.5	408.163	0.4	41.4951	11.557
ST.16.1.a2	-0.5	high	81.6327	base	12	0.377	0.105	979.592	369.306	102.857	2735.6	761.905	1465.5	408.163	0.6	27.6634	7.70465
ST.16.1.a2	-0.5	high	81.6327	high	14.4	0.377	0.105	1175.51	443.167	123.429	3282.72	914.286	1758.6	489.796	0.4	49.7941	13.8684
ST.16.1.a2	-0.5	high	81.6327	high	14.4	0.377	0.105	1175.51	443.167	123.429	3282.72	914.286	1758.6	489.796	0.6	33.1961	9.24559
ST.16.1.a2	-0.5	high	81.6327	low	9.6	0.377	0.105	783.673	295.445	82.2857	2188.48	609.524	1172.4	326.531	0.4	33.1961	9.24559
ST.16.1.a2	-0.5	high	81.6327	low	9.6	0.377	0.105	783.673	295.445	82.2857	2188.48	609.524	1172.4	326.531	0.6	22.1307	6.16372
ST.16.1.a2	-0.5	low	54.4218	base	12	0.377	0.105	653.061	246.204	68.5714	1823.73	507.937	977	272.109	0.4	27.6634	7.70465
ST.16.1.a2	-0.5	low	54.4218	base	12	0.377	0.105	653.061	246.204	68.5714	1823.73	507.937	977	272.109	0.6	18.4423	5.13644
ST.16.1.a2	-0.5	low	54.4218	high	14.4	0.377	0.105	783.673	295.445	82.2857	2188.48	609.524	1172.4	326.531	0.4	33.1961	9.24559
ST.16.1.a2	-0.5	low	54.4218	high	14.4	0.377	0.105	783.673	295.445	82.2857	2188.48	609.524	1172.4	326.531	0.6	22.1307	6.16372
ST.16.1.a2	-0.5	low	54.4218	low	9.6	0.377	0.105	522.449	196.963	54.8571	1458.99	406.349	781.6	217.687	0.4	22.1307	6.16372
ST.16.1.a2	-0.5	low	54.4218	low	9.6	0.377	0.105	522.449	196.963	54.8571	1458.99	406.349	781.6	217.687	0.6	14.7538	4.10915
ST.16.1.a2	+0.5	base	68.0272	base	12	0.32	0.1	816.327	261.224	81.6327	1935	604.686	1036.61	323.939	0.4	29.3511	9.17221
ST.16.1.a2	+0.5	base	68.0272	base	12	0.32	0.1	816.327	261.224	81.6327	1935	604.686	1036.61	323.939	0.6	19.5674	6.11481
ST.16.1.a2	+0.5	base	68.0272	high	14.4	0.32	0.1	979.592	313.469	97.9592	2322	725.624	1243.93	388.727	0.4	35.2213	11.0066
ST.16.1.a2	+0.5	base	68.0272	high	14.4	0.32	0.1	979.592	313.469	97.9592	2322	725.624	1243.93	388.727	0.6	23.4809	7.33777
ST.16.1.a2	+0.5	base	68.0272	low	9.6	0.32	0.1	653.061	208.98	65.3061	1548	483.749	829.284	259.151	0.4	23.4809	7.33777
ST.16.1.a2	+0.5	base	68.0272	low	9.6	0.32	0.1	653.061	208.98	65.3061	1548	483.749	829.284	259.151	0.6	15.6539	4.89184
ST.16.1.a2	+0.5	high	81.6327	base	12	0.32	0.1	979.592	313.469	97.9592	2322	725.624	1243.93	388.727	0.4	35.2213	11.0066
ST.16.1.a2	+0.5	high	81.6327	base	12	0.32	0.1	979.592	313.469	97.9592	2322	725.624	1243.93	388.727	0.6	23.4809	7.33777
ST.16.1.a2	+0.5	high	81.6327	high	14.4	0.32	0.1	1175.51	376.163	117.551	2786.39	870.748	1492.71	466.472	0.4	42.2655	13.208
ST.16.1.a2	+0.5	high	81.6327	high	14.4	0.32	0.1	1175.51	376.163	117.551	2786.39	870.748	1492.71	466.472	0.6	28.177	8.80532
ST.16.1.a2	+0.5	high	81.6327	low	9.6	0.32	0.1	783.673	250.776	78.3673	1857.6	580.499	995.141	310.982	0.4	28.177	8.80532
ST.16.1.a2	+0.5	high	81.6327	low	9.6	0.32	0.1	783.673	250.776	78.3673	1857.6	580.499	995.141	310.982	0.6	18.7847	5.87021
ST.16.1.a2	+0.5	low	54.4218	base	12	0.32	0.1	653.061	208.98	65.3061	1548	483.749	829.284	259.151	0.4	23.4809	7.33777
ST.16.1.a2	+0.5	low	54.4218	base	12	0.32	0.1	653.061	208.98	65.3061	1548	483.749	829.284	259.151	0.6	15.6539	4.89184
ST.16.1.a2	+0.5	low	54.4218	high	14.4	0.32	0.1	783.673	250.776	78.3673	1857.6	580.499	995.141	310.982	0.4	28.177	8.80532
ST.16.1.a2	+0.5	low	54.4218	high	14.4	0.32	0.1	783.673	250.776	78.3673	1857.6	580.499	995.141	310.982	0.6	18.7847	5.87021
ST.16.1.a2	+0.5	low	54.4218	low	9.6	0.32	0.1	522.449	167.184	52.2449	1238.4	386.999	663.427	207.321	0.4	18.7847	5.87021
ST.16.1.a2	+0.5	low	54.4218	low	9.6	0.32	0.1	522.449	167.184	52.2449	1238.4	386.999	663.427	207.321	0.6	12.5231	3.91348
ST.16.1.a1	0	base	68.0272	base	12	0.471	0.092	816.327	384.49	75.102	2848.07	556.311	1525.75	298.024	0.4	43.2011	8.43843
ST.16.1.a1	0	base	68.0272	base	12	0.471	0.092	816.327	384.49	75.102	2848.07	556.311	1525.75	298.024	0.6	28.8007	5.62562
ST.16.1.a1	0	base	68.0272	high	14.4	0.471	0.092	979.592	461.388	90.1224	3417.69	667.574	1830.9	357.629	0.4	51.8413	10.1261
ST.16.1.a1	0	base	68.0272	high	14.4	0.471	0.092	979.592	461.388	90.1224	3417.69	667.574	1830.9	357.629	0.6	34.5609	6.75075
ST.16.1.a1	0	base	68.0272	low	9.6	0.471	0.092	653.061	307.592	60.0816	2278.46	445.049	1220.6	238.419	0.4	34.5609	6.75075
ST.16.1.a1	0	base	68.0272	low	9.6	0.471	0.092	653.061	307.592	60.0816	2278.46	445.049	1220.6	238.419	0.6	23.0406	4.5005
ST.16.1.a1	0	high	81.6327	base	12	0.471	0.092	979.592	461.388	90.1224	3417.69	667.574	1830.9	357.629	0.4	51.8413	10.1261
ST.16.1.a1	0	high	81.6327	base	12	0.471	0.092	979.592	461.388	90.1224	3417.69	667.574	1830.9	357.629	0.6	34.5609	6.75075
ST.16.1.a1	0	high	81.6327	high	14.4	0.471	0.092	1175.51	553.665	108.147	4101.22	801.088	2197.08	429.155	0.4	62.2096	12.1513
ST.16.1.a1	0	high	81.6327	high	14.4	0.471	0.092	1175.51	553.665	108.147	4101.22	801.088	2197.08	429.155	0.6	41.4731	8.10089
ST.16.1.a1	0	high	81.6327	low	9.6	0.471	0.092	783.673	369.11	72.098	2734.15	534.059	1464.72	286.103	0.4	41.4731	8.10089
ST.16.1.a1	0	high	81.6327	low	9.6	0.471	0.092	783.673	369.11	72.098	2734.15	534.059	1464.72	286.103	0.6	27.6487	5.4006
ST.16.1.a1	0	low	54.4218	base	12	0.471	0.092	653.061	307.592	60.0816	2278.46	445.049	1220.6	238.419	0.4	34.5609	6.75075
ST.16.1.a1	0	low	54.4218	base	12	0.471	0.092	653.061	307.592	60.0816	2278.46	445.049	1220.6	238.419	0.6	23.0406	4.5005
ST.16.1.a1	0	low	54.4218	high	14.4	0.471	0.092	783.673	369.11	72.098	2734.15	534.059	1464.72	286.103	0.4	41.4731	8.10089
ST.16.1.a1	0	low	54.4218	high	14.4	0.471	0.092	783.673	369.11	72.098	2734.15	534.059	1464.72	286.103	0.6	27.6487	5.4006
ST.16.1.a1	0	low	54.4218	low	9.6	0.471	0.092	522.449	246.073	48.0653	1822.77	356.039	976.482	190.735	0.4	27.6487	5.4006
ST.16.1.a1	0	low	54.4218	low	9.6	0.471	0.092	522.449	246.073	48.0653	1822.77	356.039	976.482	190.735	0.6	18.4325	3.6004
ST.16.1.a1	-0.5	base	68.0272	base	12	0.391	0.112	816.327	319.184	91.4286	2364.32	677.249	1266.6	362.812	0.4	35.8633	10.2729
ST.16.1.a1	-0.5	base	68.0272	base	12	0.391	0.112	816.327	319.184	91.4286	2364.32	677.249	1266.6	362.812	0.6	23.9089	6.84858
ST.16.1.a1	-0.5	base	68.0272	high	14.4	0.391	0.112	979.592	383.02	109.714	2837.19	812.698	1519.92	435.374	0.4	43.036	12.3274
ST.16.1.a1	-0.5	base	68.0272	high	14.4	0.391	0.112	979.592	383.02	109.714	2837.19	812.698	1519.92	435.374	0.6	28.6907	8.2183
ST.16.1.a1	-0.5	base	68.0272	low	9.6	0.391	0.112	653.061	255.347	73.1429	1891.46	541.799	1013.28	290.249	0.4	28.6907	8.2183
ST.16.1.a1	-0.5	base	68.0272	low	9.6	0.391	0.112	653.061	255.347	73.1429	1891.46	541.799	1013.28	290.249	0.6	19.1271	5.47887
ST.16.1.a1	-0.5	high	81.6327	base	12	0.391	0.112	979.592	383.02	109.714	2837.19	812.698	1519.92	435.374	0.4	43.036	12.3274
ST.16.1.a1	-0.5	high	81.6327	base	12	0.391	0.112	979.592	383.02	109.714	2837.19	812.698	1519.92	435.374	0.6	28.6907	8.2183
ST.16.1.a1	-0.5	high	81.6327	high	14.4	0.391	0.112	1175.51	459.624	131.657	3404.63	975.238	1823.91	522.449	0.4	51.6432	14.7929
ST.16.1.a1	-0.5	high	81.6327	high	14.4	0.391	0.112	1175.51	459.624	131.657	3404.63	975.238	1823.91	522.449	0.6	34.4288	9.86196
ST.16.1.a1	-0.5	high	81.6327	low	9.6	0.391	0.112	783.673	306.416	87.7714	2269.75	650.159	1215.94	348.299	0.4	34.4288	9.86196
ST.16.1.a1	-0.5	high	81.6327	low	9.6	0.391	0.112	783.673	306.416	87.7714	2269.75	650.159	1215.94	348.299	0.6	22.9525	6.57464
ST.16.1.a1	-0.5	low	54.4218	base	12	0.391	0.112	653.061	255.347	73.1429	1891.46	541.799	1013.28	290.249	0.4	28.6907	8.2183
ST.16.1.a1	-0.5	low	54.4218	base	12	0.391	0.112	653.061	255.347	73.1429	1891.46	541.799	1013.28	290.249	0.6	19.1271	5.47887
ST.16.1.a1	-0.5	low	54.4218	high	14.4	0.391	0.112	783.673	306.416	87.7714	2269.75	650.159	1215.94	348.299	0.4	34.4288	9.86196
ST.16.1.a1	-0.5	low	54.4218	high	14.4	0.391	0.112	783.673	306.416	87.7714	2269.75	650.159	1215.94	348.299	0.6	22.9525	6.57464
ST.16.1.a1	-0.5	low	54.4218	low	9.6	0.391	0.112	522.449	204.278	58.5143	1513.17	433.439	810.625	232.2	0.4	22.9525	6.57464
ST.16.1.a1	-0.5	low	54.4218	low	9.6	0.391	0.112	522.449	204.278	58.5143	1513.17	433.439	810.625	232.2	0.6	15.3017	4.38309
ST.16.1.a1	+0.5	base	68.0272	base	12	0.33	0.106	816.327	269.388	86.5306	1995.46	640.967	1069	343.375	0.4	30.2683	9.72254
ST.16.1.a1	+0.5	base	68.0272	base	12	0.33	0.106	816.327	269.388	86.5306	1995.46	640.967	1069	343.375	0.6	20.1789	6.48169
ST.16.1.a1	+0.5	base	68.0272	high	14.4	0.33	0.106	979.592	323.265	103.837	2394.56	769.161	1282.8	412.051	0.4	36.3219	11.667
ST.16.1.a1	+0.5	base	68.0272	high	14.4	0.33	0.106	979.592	323.265	103.837	2394.56	769.161	1282.8	412.051	0.6	24.2146	7.77803
ST.16.1.a1	+0.5	base	68.0272	low	9.6	0.33	0.106	653.061	215.51	69.2245	1596.37	512.774	855.199	274.7	0.4	24.2146	7.77803
ST.16.1.a1	+0.5	base	68.0272	low	9.6	0.33	0.106	653.061	215.51	69.2245	1596.37	512.774	855.199	274.7	0.6	16.1431	5.18536
ST.16.1.a1	+0.5	high	81.6327	base	12	0.33	0.106	979.592	323.265	103.837	2394.56	769.161	1282.8	412.051	0.4	36.3219	11.667
ST.16.1.a1	+0.5	high	81.6327	base	12	0.33	0.106	979.592	323.265	103.837	2394.56	769.161	1282.8	412.051	0.6	24.2146	7.77803
ST.16.1.a1	+0.5	high	81.6327	high	14.4	0.33	0.106	1175.51	387.918	124.604	2873.47	922.993	1539.36	494.461	0.4	43.5863	14.0005
ST.16.1.a1	+0.5	high	81.6327	high	14.4	0.33	0.106	1175.51	387.918	124.604	2873.47	922.993	1539.36	494.461	0.6	29.0576	9.33364
ST.16.1.a1	+0.5	high	81.6327	low	9.6	0.33	0.106	783.673	258.612	83.0694	1915.65	615.329	1026.24	329.64	0.4	29.0576	9.33364
ST.16.1.a1	+0.5	high	81.6327	low	9.6	0.33	0.106	783.673	258.612	83.0694	1915.65	615.329	1026.24	329.64	0.6	19.3717	6.22243
ST.16.1.a1	+0.5	low	54.4218	base	12	0.33	0.106	653.061	215.51	69.2245	1596.37	512.774	855.199	274.7	0.4	24.2146	7.77803
ST.16.1.a1	+0.5	low	54.4218	base	12	0.33	0.106	653.061	215.51	69.2245	1596.37	512.774	855.199	274.7	0.6	16.1431	5.18536
ST.16.1.a1	+0.5	low	54.4218	high	14.4	0.33	0.106	783.673	258.612	83.0694	1915.65	615.329	1026.24	329.64	0.4	29.0576	9.33364
ST.16.1.a1	+0.5	low	54.4218	high	14.4	0.33	0.106	783.673	258.612	83.0694	1915.65	615.329	1026.24	329.64	0.6	19.3717	6.22243
ST.16.1.a1	+0.5	low	54.4218	low	9.6	0.33	0.106	522.449	172.408	55.3796	1277.1	410.219	684.159	219.76	0.4	19.3717	6.22243
ST.16.1.a1	+0.5	low	54.4218	low	9.6	0.33	0.106	522.449	172.408	55.3796	1277.1	410.219	684.159	219.76	0.6	12.9145	4.14828
ST.16.1.1	0	base	12.2449	base	64	0.232	0.089	783.673	181.812	69.7469	1346.76	516.644	721.477	276.774	0.4	20.4283	7.83673
ST.16.1.1	0	base	12.2449	base	64	0.232	0.089	783.673	181.812	69.7469	1346.76	516.644	721.477	276.774	0.6	13.6189	5.22449
ST.16.1.1	0	base	12.2449	high	76.8	0.232	0.089	940.408	218.175	83.6963	1616.11	619.973	865.773	332.128	0.4	24.514	9.40408
ST.16.1.1	0	base	12.2449	high	76.8	0.232	0.089	940.408	218.175	83.6963	1616.11	619.973	865.773	332.128	0.6	16.3427	6.26939
ST.16.1.1	0	base	12.2449	low	51.2	0.232	0.089	626.939	145.45	55.7976	1077.41	413.315	577.182	221.419	0.4	16.3427	6.26939
ST.16.1.1	0	base	12.2449	low	51.2	0.232	0.089	626.939	145.45	55.7976	1077.41	413.315	577.182	221.419	0.6	10.8951	4.17959
ST.16.1.1	0	high	14.6939	base	64	0.232	0.089	940.408	218.175	83.6963	1616.11	619.973	865.773	332.128	0.4	24.514	9.40408
ST.16.1.1	0	high	14.6939	base	64	0.232	0.089	940.408	218.175	83.6963	1616.11	619.973	865.773	332.128	0.6	16.3427	6.26939
ST.16.1.1	0	high	14.6939	high	76.8	0.232	0.089	1128.49	261.81	100.436	1939.33	743.967	1038.93	398.554	0.4	29.4168	11.2849
ST.16.1.1	0	high	14.6939	high	76.8	0.232	0.089	1128.49	261.81	100.436	1939.33	743.967	1038.93	398.554	0.6	19.6112	7.52327
ST.16.1.1	0	high	14.6939	low	51.2	0.232	0.089	752.327	174.54	66.9571	1292.89	495.978	692.618	265.703	0.4	19.6112	7.52327
ST.16.1.1	0	high	14.6939	low	51.2	0.232	0.089	752.327	174.54	66.9571	1292.89	495.978	692.618	265.703	0.6	13.0741	5.01551
ST.16.1.1	0	low	9.79592	base	64	0.232	0.089	626.939	145.45	55.7976	1077.41	413.315	577.182	221.419	0.4	16.3427	6.26939
ST.16.1.1	0	low	9.79592	base	64	0.232	0.089	626.939	145.45	55.7976	1077.41	413.315	577.182	221.419	0.6	10.8951	4.17959
ST.16.1.1	0	low	9.79592	high	76.8	0.232	0.089	752.327	174.54	66.9571	1292.89	495.978	692.618	265.703	0.4	19.6112	7.52327
ST.16.1.1	0	low	9.79592	high	76.8	0.232	0.089	752.327	174.54	66.9571	1292.89	495.978	692.618	265.703	0.6	13.0741	5.01551
ST.16.1.1	0	low	9.79592	low	51.2	0.232	0.089	501.551	116.36	44.638	861.925	330.652	461.745	177.135	0.4	13.0741	5.01551
ST.16.1.1	0	low	9.79592	low	51.2	0.232	0.089	501.551	116.36	44.638	861.925	330.652	461.745	177.135	0.6	8.71609	3.34367
ST.16.1.1	-0.5	base	12.2449	base	64	0.356	0.101	783.673	278.988	79.151	2066.58	586.304	1107.09	314.091	0.4	31.3469	8.89337
ST.16.1.1	-0.5	base	12.2449	base	64	0.356	0.101	783.673	278.988	79.151	2066.58	586.304	1107.09	314.091	0.6	20.898	5.92892
ST.16.1.1	-0.5	base	12.2449	high	76.8	0.356	0.101	940.408	334.785	94.9812	2479.89	703.565	1328.51	376.91	0.4	37.6163	10.672
ST.16.1.1	-0.5	base	12.2449	high	76.8	0.356	0.101	940.408	334.785	94.9812	2479.89	703.565	1328.51	376.91	0.6	25.0776	7.1147
ST.16.1.1	-0.5	base	12.2449	low	51.2	0.356	0.101	626.939	223.19	63.3208	1653.26	469.043	885.675	251.273	0.4	25.0776	7.1147
ST.16.1.1	-0.5	base	12.2449	low	51.2	0.356	0.101	626.939	223.19	63.3208	1653.26	469.043	885.675	251.273	0.6	16.7184	4.74313
ST.16.1.1	-0.5	high	14.6939	base	64	0.356	0.101	940.408	334.785	94.9812	2479.89	703.565	1328.51	376.91	0.4	37.6163	10.672
ST.16.1.1	-0.5	high	14.6939	base	64	0.356	0.101	940.408	334.785	94.9812	2479.89	703.565	1328.51	376.91	0.6	25.0776	7.1147
ST.16.1.1	-0.5	high	14.6939	high	76.8	0.356	0.101	1128.49	401.742	113.977	2975.87	844.278	1594.22	452.292	0.4	45.1396	12.8065
ST.16.1.1	-0.5	high	14.6939	high	76.8	0.356	0.101	1128.49	401.742	113.977	2975.87	844.278	1594.22	452.292	0.6	30.0931	8.53764
ST.16.1.1	-0.5	high	14.6939	low	51.2	0.356	0.101	752.327	267.828	75.985	1983.91	562.852	1062.81	301.528	0.4	30.0931	8.53764
ST.16.1.1	-0.5	high	14.6939	low	51.2	0.356	0.101	752.327	267.828	75.985	1983.91	562.852	1062.81	301.528	0.6	20.062	5.69176
ST.16.1.1	-0.5	low	9.79592	base	64	0.356	0.101	626.939	223.19	63.3208	1653.26	469.043	885.675	251.273	0.4	25.0776	7.1147
ST.16.1.1	-0.5	low	9.79592	base	64	0.356	0.101	626.939	223.19	63.3208	1653.26	469.043	885.675	251.273	0.6	16.7184	4.74313
ST.16.1.1	-0.5	low	9.79592	high	76.8	0.356	0.101	752.327	267.828	75.985	1983.91	562.852	1062.81	301.528	0.4	30.0931	8.53764
ST.16.1.1	-0.5	low	9.79592	high	76.8	0.356	0.101	752.327	267.828	75.985	1983.91	562.852	1062.81	301.528	0.6	20.062	5.69176
ST.16.1.1	-0.5	low	9.79592	low	51.2	0.356	0.101	501.551	178.552	50.6567	1322.61	375.234	708.54	201.018	0.4	20.062	5.69176
ST.16.1.1	-0.5	low	9.79592	low	51.2	0.356	0.101	501.551	178.552	50.6567	1322.61	375.234	708.54	201.018	0.6	13.3747	3.79451
ST.16.1.1	+0.5	base	12.2449	base	64	0.301	0.097	783.673	235.886	76.0163	1747.3	563.084	936.054	301.652	0.4	26.504	8.54116
ST.16.1.1	+0.5	base	12.2449	base	64	0.301	0.097	783.673	235.886	76.0163	1747.3	563.084	936.054	301.652	0.6	17.6693	5.69411
ST.16.1.1	+0.5	base	12.2449	high	76.8	0.301	0.097	940.408	283.063	91.2196	2096.76	675.701	1123.27	361.983	0.4	31.8048	10.2494
ST.16.1.1	+0.5	base	12.2449	high	76.8	0.301	0.097	940.408	283.063	91.2196	2096.76	675.701	1123.27	361.983	0.6	21.2032	6.83293
ST.16.1.1	+0.5	base	12.2449	low	51.2	0.301	0.097	626.939	188.709	60.8131	1397.84	450.467	748.844	241.322	0.4	21.2032	6.83293
ST.16.1.1	+0.5	base	12.2449	low	51.2	0.301	0.097	626.939	188.709	60.8131	1397.84	450.467	748.844	241.322	0.6	14.1355	4.55529
ST.16.1.1	+0.5	high	14.6939	base	64	0.301	0.097	940.408	283.063	91.2196	2096.76	675.701	1123.27	361.983	0.4	31.8048	10.2494
ST.16.1.1	+0.5	high	14.6939	base	64	0.301	0.097	940.408	283.063	91.2196	2096.76	675.701	1123.27	361.983	0.6	21.2032	6.83293
ST.16.1.1	+0.5	high	14.6939	high	76.8	0.301	0.097	1128.49	339.675	109.464	2516.11	810.841	1347.92	434.379	0.4	38.1658	12.2993
ST.16.1.1	+0.5	high	14.6939	high	76.8	0.301	0.097	1128.49	339.675	109.464	2516.11	810.841	1347.92	434.379	0.6	25.4439	8.19951
ST.16.1.1	+0.5	high	14.6939	low	51.2	0.301	0.097	752.327	226.45	72.9757	1677.41	540.561	898.612	289.586	0.4	25.4439	8.19951
ST.16.1.1	+0.5	high	14.6939	low	51.2	0.301	0.097	752.327	226.45	72.9757	1677.41	540.561	898.612	289.586	0.6	16.9626	5.46634
ST.16.1.1	+0.5	low	9.79592	base	64	0.301	0.097	626.939	188.709	60.8131	1397.84	450.467	748.844	241.322	0.4	21.2032	6.83293
ST.16.1.1	+0.5	low	9.79592	base	64	0.301	0.097	626.939	188.709	60.8131	1397.84	450.467	748.844	241.322	0.6	14.1355	4.55529
ST.16.1.1	+0.5	low	9.79592	high	76.8	0.301	0.097	752.327	226.45	72.9757	1677.41	540.561	898.612	289.586	0.4	25.4439	8.19951
ST.16.1.1	+0.5	low	9.79592	high	76.8	0.301	0.097	752.327	226.45	72.9757	1677.41	540.561	898.612	289.586	0.6	16.9626	5.46634
ST.16.1.1	+0.5	low	9.79592	low	51.2	0.301	0.097	501.551	150.967	48.6504	1118.27	360.374	599.075	193.057	0.4	16.9626	5.46634
ST.16.1.1	+0.5	low	9.79592	low	51.2	0.301	0.097	501.551	150.967	48.6504	1118.27	360.374	599.075	193.057	0.6	11.3084	3.64423
MHCP.98.3AN.5b	0	base	68.0272	base	12	0.48	0.093	816.327	391.837	75.9184	2902.49	562.358	1554.91	301.263	0.4	44.0266	8.53015
MHCP.98.3AN.5b	0	base	68.0272	base	12	0.48	0.093	816.327	391.837	75.9184	2902.49	562.358	1554.91	301.263	0.6	29.3511	5.68677
MHCP.98.3AN.5b	0	base	68.0272	high	14.4	0.48	0.093	979.592	470.204	91.102	3482.99	674.83	1865.89	361.516	0.4	52.8319	10.2362
MHCP.98.3AN.5b	0	base	68.0272	high	14.4	0.48	0.093	979.592	470.204	91.102	3482.99	674.83	1865.89	361.516	0.6	35.2213	6.82412
MHCP.98.3AN.5b	0	base	68.0272	low	9.6	0.48	0.093	653.061	313.469	60.7347	2322	449.887	1243.93	241.011	0.4	35.2213	6.82412
MHCP.98.3AN.5b	0	base	68.0272	low	9.6	0.48	0.093	653.061	313.469	60.7347	2322	449.887	1243.93	241.011	0.6	23.4809	4.54942
MHCP.98.3AN.5b	0	high	81.6327	base	12	0.48	0.093	979.592	470.204	91.102	3482.99	674.83	1865.89	361.516	0.4	52.8319	10.2362
MHCP.98.3AN.5b	0	high	81.6327	base	12	0.48	0.093	979.592	470.204	91.102	3482.99	674.83	1865.89	361.516	0.6	35.2213	6.82412
MHCP.98.3AN.5b	0	high	81.6327	high	14.4	0.48	0.093	1175.51	564.245	109.322	4179.59	809.796	2239.07	433.819	0.4	63.3983	12.2834
MHCP.98.3AN.5b	0	high	81.6327	high	14.4	0.48	0.093	1175.51	564.245	109.322	4179.59	809.796	2239.07	433.819	0.6	42.2655	8.18895
MHCP.98.3AN.5b	0	high	81.6327	low	9.6	0.48	0.093	783.673	376.163	72.8816	2786.39	539.864	1492.71	289.213	0.4	42.2655	8.18895
MHCP.98.3AN.5b	0	high	81.6327	low	9.6	0.48	0.093	783.673	376.163	72.8816	2786.39	539.864	1492.71	289.213	0.6	28.177	5.4593
MHCP.98.3AN.5b	0	low	54.4218	base	12	0.48	0.093	653.061	313.469	60.7347	2322	449.887	1243.93	241.011	0.4	35.2213	6.82412
MHCP.98.3AN.5b	0	low	54.4218	base	12	0.48	0.093	653.061	313.469	60.7347	2322	449.887	1243.93	241.011	0.6	23.4809	4.54942
MHCP.98.3AN.5b	0	low	54.4218	high	14.4	0.48	0.093	783.673	376.163	72.8816	2786.39	539.864	1492.71	289.213	0.4	42.2655	8.18895
MHCP.98.3AN.5b	0	low	54.4218	high	14.4	0.48	0.093	783.673	376.163	72.8816	2786.39	539.864	1492.71	289.213	0.6	28.177	5.4593
MHCP.98.3AN.5b	0	low	54.4218	low	9.6	0.48	0.093	522.449	250.776	48.5878	1857.6	359.909	995.141	192.809	0.4	28.177	5.4593
MHCP.98.3AN.5b	0	low	54.4218	low	9.6	0.48	0.093	522.449	250.776	48.5878	1857.6	359.909	995.141	192.809	0.6	18.7847	3.63953
MHCP.98.3AN.5b	-0.5	base	68.0272	base	12	0.393	0.108	816.327	320.816	88.1633	2376.42	653.061	1273.08	349.854	0.4	36.0468	9.90598
MHCP.98.3AN.5b	-0.5	base	68.0272	base	12	0.393	0.108	816.327	320.816	88.1633	2376.42	653.061	1273.08	349.854	0.6	24.0312	6.60399
MHCP.98.3AN.5b	-0.5	base	68.0272	high	14.4	0.393	0.108	979.592	384.98	105.796	2851.7	783.673	1527.7	419.825	0.4	43.2561	11.8872
MHCP.98.3AN.5b	-0.5	base	68.0272	high	14.4	0.393	0.108	979.592	384.98	105.796	2851.7	783.673	1527.7	419.825	0.6	28.8374	7.92479
MHCP.98.3AN.5b	-0.5	base	68.0272	low	9.6	0.393	0.108	653.061	256.653	70.5306	1901.13	522.449	1018.46	279.883	0.4	28.8374	7.92479
MHCP.98.3AN.5b	-0.5	base	68.0272	low	9.6	0.393	0.108	653.061	256.653	70.5306	1901.13	522.449	1018.46	279.883	0.6	19.2249	5.28319
MHCP.98.3AN.5b	-0.5	high	81.6327	base	12	0.393	0.108	979.592	384.98	105.796	2851.7	783.673	1527.7	419.825	0.4	43.2561	11.8872
MHCP.98.3AN.5b	-0.5	high	81.6327	base	12	0.393	0.108	979.592	384.98	105.796	2851.7	783.673	1527.7	419.825	0.6	28.8374	7.92479
MHCP.98.3AN.5b	-0.5	high	81.6327	high	14.4	0.393	0.108	1175.51	461.976	126.955	3422.04	940.408	1833.24	503.79	0.4	51.9074	14.2646
MHCP.98.3AN.5b	-0.5	high	81.6327	high	14.4	0.393	0.108	1175.51	461.976	126.955	3422.04	940.408	1833.24	503.79	0.6	34.6049	9.50975
MHCP.98.3AN.5b	-0.5	high	81.6327	low	9.6	0.393	0.108	783.673	307.984	84.6367	2281.36	626.939	1222.16	335.86	0.4	34.6049	9.50975
MHCP.98.3AN.5b	-0.5	high	81.6327	low	9.6	0.393	0.108	783.673	307.984	84.6367	2281.36	626.939	1222.16	335.86	0.6	23.0699	6.33983
MHCP.98.3AN.5b	-0.5	low	54.4218	base	12	0.393	0.108	653.061	256.653	70.5306	1901.13	522.449	1018.46	279.883	0.4	28.8374	7.92479
MHCP.98.3AN.5b	-0.5	low	54.4218	base	12	0.393	0.108	653.061	256.653	70.5306	1901.13	522.449	1018.46	279.883	0.6	19.2249	5.28319
MHCP.98.3AN.5b	-0.5	low	54.4218	high	14.4	0.393	0.108	783.673	307.984	84.6367	2281.36	626.939	1222.16	335.86	0.4	34.6049	9.50975
MHCP.98.3AN.5b	-0.5	low	54.4218	high	14.4	0.393	0.108	783.673	307.984	84.6367	2281.36	626.939	1222.16	335.86	0.6	23.0699	6.33983
MHCP.98.3AN.5b	-0.5	low	54.4218	low	9.6	0.393	0.108	522.449	205.322	56.4245	1520.91	417.959	814.772	223.907	0.4	23.0699	6.33983
MHCP.98.3AN.5b	-0.5	low	54.4218	low	9.6	0.393	0.108	522.449	205.322	56.4245	1520.91	417.959	814.772	223.907	0.6	15.38	4.22655
MHCP.98.3AN.5b	+0.5	base	68.0272	base	12	0.335	0.106	816.327	273.469	86.5306	2025.7	640.967	1085.2	343.375	0.4	30.7269	9.72254
MHCP.98.3AN.5b	+0.5	base	68.0272	base	12	0.335	0.106	816.327	273.469	86.5306	2025.7	640.967	1085.2	343.375	0.6	20.4846	6.48169
MHCP.98.3AN.5b	+0.5	base	68.0272	high	14.4	0.335	0.106	979.592	328.163	103.837	2430.84	769.161	1302.24	412.051	0.4	36.8723	11.667
MHCP.98.3AN.5b	+0.5	base	68.0272	high	14.4	0.335	0.106	979.592	328.163	103.837	2430.84	769.161	1302.24	412.051	0.6	24.5815	7.77803
MHCP.98.3AN.5b	+0.5	base	68.0272	low	9.6	0.335	0.106	653.061	218.776	69.2245	1620.56	512.774	868.157	274.7	0.4	24.5815	7.77803
MHCP.98.3AN.5b	+0.5	base	68.0272	low	9.6	0.335	0.106	653.061	218.776	69.2245	1620.56	512.774	868.157	274.7	0.6	16.3877	5.18536
MHCP.98.3AN.5b	+0.5	high	81.6327	base	12	0.335	0.106	979.592	328.163	103.837	2430.84	769.161	1302.24	412.051	0.4	36.8723	11.667
MHCP.98.3AN.5b	+0.5	high	81.6327	base	12	0.335	0.106	979.592	328.163	103.837	2430.84	769.161	1302.24	412.051	0.6	24.5815	7.77803
MHCP.98.3AN.5b	+0.5	high	81.6327	high	14.4	0.335	0.106	1175.51	393.796	124.604	2917.01	922.993	1562.68	494.461	0.4	44.2467	14.0005
MHCP.98.3AN.5b	+0.5	high	81.6327	high	14.4	0.335	0.106	1175.51	393.796	124.604	2917.01	922.993	1562.68	494.461	0.6	29.4978	9.33364
MHCP.98.3AN.5b	+0.5	high	81.6327	low	9.6	0.335	0.106	783.673	262.531	83.0694	1944.67	615.329	1041.79	329.64	0.4	29.4978	9.33364
MHCP.98.3AN.5b	+0.5	high	81.6327	low	9.6	0.335	0.106	783.673	262.531	83.0694	1944.67	615.329	1041.79	329.64	0.6	19.6652	6.22243
MHCP.98.3AN.5b	+0.5	low	54.4218	base	12	0.335	0.106	653.061	218.776	69.2245	1620.56	512.774	868.157	274.7	0.4	24.5815	7.77803
MHCP.98.3AN.5b	+0.5	low	54.4218	base	12	0.335	0.106	653.061	218.776	69.2245	1620.56	512.774	868.157	274.7	0.6	16.3877	5.18536
MHCP.98.3AN.5b	+0.5	low	54.4218	high	14.4	0.335	0.106	783.673	262.531	83.0694	1944.67	615.329	1041.79	329.64	0.4	29.4978	9.33364
MHCP.98.3AN.5b	+0.5	low	54.4218	high	14.4	0.335	0.106	783.673	262.531	83.0694	1944.67	615.329	1041.79	329.64	0.6	19.6652	6.22243
MHCP.98.3AN.5b	+0.5	low	54.4218	low	9.6	0.335	0.106	522.449	175.02	55.3796	1296.45	410.219	694.525	219.76	0.4	19.6652	6.22243
MHCP.98.3AN.5b	+0.5	low	54.4218	low	9.6	0.335	0.106	522.449	175.02	55.3796	1296.45	410.219	694.525	219.76	0.6	13.1101	4.14828
MHCP.98.3AN.5	0	base	68.0272	base	12	0.584	0.117	816.327	476.735	95.5102	3531.37	707.483	1891.8	379.009	0.4	53.5657	10.7315
MHCP.98.3AN.5	0	base	68.0272	base	12	0.584	0.117	816.327	476.735	95.5102	3531.37	707.483	1891.8	379.009	0.6	35.7105	7.15432
MHCP.98.3AN.5	0	base	68.0272	high	14.4	0.584	0.117	979.592	572.082	114.612	4237.64	848.98	2270.17	454.81	0.4	64.2788	12.8778
MHCP.98.3AN.5	0	base	68.0272	high	14.4	0.584	0.117	979.592	572.082	114.612	4237.64	848.98	2270.17	454.81	0.6	42.8526	8.58519
MHCP.98.3AN.5	0	base	68.0272	low	9.6	0.584	0.117	653.061	381.388	76.4082	2825.09	565.986	1513.44	303.207	0.4	42.8526	8.58519
MHCP.98.3AN.5	0	base	68.0272	low	9.6	0.584	0.117	653.061	381.388	76.4082	2825.09	565.986	1513.44	303.207	0.6	28.5684	5.72346
MHCP.98.3AN.5	0	high	81.6327	base	12	0.584	0.117	979.592	572.082	114.612	4237.64	848.98	2270.17	454.81	0.4	64.2788	12.8778
MHCP.98.3AN.5	0	high	81.6327	base	12	0.584	0.117	979.592	572.082	114.612	4237.64	848.98	2270.17	454.81	0.6	42.8526	8.58519
MHCP.98.3AN.5	0	high	81.6327	high	14.4	0.584	0.117	1175.51	686.498	137.535	5085.17	1018.78	2724.2	545.773	0.4	77.1346	15.4533
MHCP.98.3AN.5	0	high	81.6327	high	14.4	0.584	0.117	1175.51	686.498	137.535	5085.17	1018.78	2724.2	545.773	0.6	51.4231	10.3022
MHCP.98.3AN.5	0	high	81.6327	low	9.6	0.584	0.117	783.673	457.665	91.6898	3390.11	679.184	1816.13	363.848	0.4	51.4231	10.3022
MHCP.98.3AN.5	0	high	81.6327	low	9.6	0.584	0.117	783.673	457.665	91.6898	3390.11	679.184	1816.13	363.848	0.6	34.282	6.86815
MHCP.98.3AN.5	0	low	54.4218	base	12	0.584	0.117	653.061	381.388	76.4082	2825.09	565.986	1513.44	303.207	0.4	42.8526	8.58519
MHCP.98.3AN.5	0	low	54.4218	base	12	0.584	0.117	653.061	381.388	76.4082	2825.09	565.986	1513.44	303.207	0.6	28.5684	5.72346
MHCP.98.3AN.5	0	low	54.4218	high	14.4	0.584	0.117	783.673	457.665	91.6898	3390.11	679.184	1816.13	363.848	0.4	51.4231	10.3022
MHCP.98.3AN.5	0	low	54.4218	high	14.4	0.584	0.117	783.673	457.665	91.6898	3390.11	679.184	1816.13	363.848	0.6	34.282	6.86815
MHCP.98.3AN.5	0	low	54.4218	low	9.6	0.584	0.117	522.449	305.11	61.1265	2260.08	452.789	1210.75	242.566	0.4	34.282	6.86815
MHCP.98.3AN.5	0	low	54.4218	low	9.6	0.584	0.117	522.449	305.11	61.1265	2260.08	452.789	1210.75	242.566	0.6	22.8547	4.57877
MHCP.98.3AN.5	-0.5	base	68.0272	base	12	0.457	0.137	816.327	373.061	111.837	2763.42	828.42	1480.4	443.797	0.4	41.917	12.5659
MHCP.98.3AN.5	-0.5	base	68.0272	base	12	0.457	0.137	816.327	373.061	111.837	2763.42	828.42	1480.4	443.797	0.6	27.9447	8.37728
MHCP.98.3AN.5	-0.5	base	68.0272	high	14.4	0.457	0.137	979.592	447.673	134.204	3316.1	994.104	1776.48	532.556	0.4	50.3004	15.0791
MHCP.98.3AN.5	-0.5	base	68.0272	high	14.4	0.457	0.137	979.592	447.673	134.204	3316.1	994.104	1776.48	532.556	0.6	33.5336	10.0527
MHCP.98.3AN.5	-0.5	base	68.0272	low	9.6	0.457	0.137	653.061	298.449	89.4694	2210.73	662.736	1184.32	355.037	0.4	33.5336	10.0527
MHCP.98.3AN.5	-0.5	base	68.0272	low	9.6	0.457	0.137	653.061	298.449	89.4694	2210.73	662.736	1184.32	355.037	0.6	22.3557	6.70183
MHCP.98.3AN.5	-0.5	high	81.6327	base	12	0.457	0.137	979.592	447.673	134.204	3316.1	994.104	1776.48	532.556	0.4	50.3004	15.0791
MHCP.98.3AN.5	-0.5	high	81.6327	base	12	0.457	0.137	979.592	447.673	134.204	3316.1	994.104	1776.48	532.556	0.6	33.5336	10.0527
MHCP.98.3AN.5	-0.5	high	81.6327	high	14.4	0.457	0.137	1175.51	537.208	161.045	3979.32	1192.93	2131.78	639.067	0.4	60.3605	18.0949
MHCP.98.3AN.5	-0.5	high	81.6327	high	14.4	0.457	0.137	1175.51	537.208	161.045	3979.32	1192.93	2131.78	639.067	0.6	40.2403	12.0633
MHCP.98.3AN.5	-0.5	high	81.6327	low	9.6	0.457	0.137	783.673	358.139	107.363	2652.88	795.283	1421.19	426.045	0.4	40.2403	12.0633
MHCP.98.3AN.5	-0.5	high	81.6327	low	9.6	0.457	0.137	783.673	358.139	107.363	2652.88	795.283	1421.19	426.045	0.6	26.8269	8.04219
MHCP.98.3AN.5	-0.5	low	54.4218	base	12	0.457	0.137	653.061	298.449	89.4694	2210.73	662.736	1184.32	355.037	0.4	33.5336	10.0527
MHCP.98.3AN.5	-0.5	low	54.4218	base	12	0.457	0.137	653.061	298.449	89.4694	2210.73	662.736	1184.32	355.037	0.6	22.3557	6.70183
MHCP.98.3AN.5	-0.5	low	54.4218	high	14.4	0.457	0.137	783.673	358.139	107.363	2652.88	795.283	1421.19	426.045	0.4	40.2403	12.0633
MHCP.98.3AN.5	-0.5	low	54.4218	high	14.4	0.457	0.137	783.673	358.139	107.363	2652.88	795.283	1421.19	426.045	0.6	26.8269	8.04219
MHCP.98.3AN.5	-0.5	low	54.4218	low	9.6	0.457	0.137	522.449	238.759	71.5755	1768.59	530.189	947.457	284.03	0.4	26.8269	8.04219
MHCP.98.3AN.5	-0.5	low	54.4218	low	9.6	0.457	0.137	522.449	238.759	71.5755	1768.59	530.189	947.457	284.03	0.6	17.8846	5.36146
MHCP.98.3AN.5	+0.5	base	68.0272	base	12	0.393	0.138	816.327	320.816	112.653	2376.42	834.467	1273.08	447.036	0.4	36.0468	12.6576
MHCP.98.3AN.5	+0.5	base	68.0272	base	12	0.393	0.138	816.327	320.816	112.653	2376.42	834.467	1273.08	447.036	0.6	24.0312	8.43843
MHCP.98.3AN.5	+0.5	base	68.0272	high	14.4	0.393	0.138	979.592	384.98	135.184	2851.7	1001.36	1527.7	536.443	0.4	43.2561	15.1892
MHCP.98.3AN.5	+0.5	base	68.0272	high	14.4	0.393	0.138	979.592	384.98	135.184	2851.7	1001.36	1527.7	536.443	0.6	28.8374	10.1261
MHCP.98.3AN.5	+0.5	base	68.0272	low	9.6	0.393	0.138	653.061	256.653	90.1224	1901.13	667.574	1018.46	357.629	0.4	28.8374	10.1261
MHCP.98.3AN.5	+0.5	base	68.0272	low	9.6	0.393	0.138	653.061	256.653	90.1224	1901.13	667.574	1018.46	357.629	0.6	19.2249	6.75075
MHCP.98.3AN.5	+0.5	high	81.6327	base	12	0.393	0.138	979.592	384.98	135.184	2851.7	1001.36	1527.7	536.443	0.4	43.2561	15.1892
MHCP.98.3AN.5	+0.5	high	81.6327	base	12	0.393	0.138	979.592	384.98	135.184	2851.7	1001.36	1527.7	536.443	0.6	28.8374	10.1261
MHCP.98.3AN.5	+0.5	high	81.6327	high	14.4	0.393	0.138	1175.51	461.976	162.22	3422.04	1201.63	1833.24	643.732	0.4	51.9074	18.227
MHCP.98.3AN.5	+0.5	high	81.6327	high	14.4	0.393	0.138	1175.51	461.976	162.22	3422.04	1201.63	1833.24	643.732	0.6	34.6049	12.1513
MHCP.98.3AN.5	+0.5	high	81.6327	low	9.6	0.393	0.138	783.673	307.984	108.147	2281.36	801.088	1222.16	429.155	0.4	34.6049	12.1513
MHCP.98.3AN.5	+0.5	high	81.6327	low	9.6	0.393	0.138	783.673	307.984	108.147	2281.36	801.088	1222.16	429.155	0.6	23.0699	8.10089
MHCP.98.3AN.5	+0.5	low	54.4218	base	12	0.393	0.138	653.061	256.653	90.1224	1901.13	667.574	1018.46	357.629	0.4	28.8374	10.1261
MHCP.98.3AN.5	+0.5	low	54.4218	base	12	0.393	0.138	653.061	256.653	90.1224	1901.13	667.574	1018.46	357.629	0.6	19.2249	6.75075
MHCP.98.3AN.5	+0.5	low	54.4218	high	14.4	0.393	0.138	783.673	307.984	108.147	2281.36	801.088	1222.16	429.155	0.4	34.6049	12.1513
MHCP.98.3AN.5	+0.5	low	54.4218	high	14.4	0.393	0.138	783.673	307.984	108.147	2281.36	801.088	1222.16	429.155	0.6	23.0699	8.10089
MHCP.98.3AN.5	+0.5	low	54.4218	low	9.6	0.393	0.138	522.449	205.322	72.098	1520.91	534.059	814.772	286.103	0.4	23.0699	8.10089
MHCP.98.3AN.5	+0.5	low	54.4218	low	9.6	0.393	0.138	522.449	205.322	72.098	1520.91	534.059	814.772	286.103	0.6	15.38	5.4006
MHCP.98.34.4a	0	base	68.0272	base	12	0.156	0.077	816.327	127.347	62.8571	943.311	465.608	505.345	249.433	0.4	14.3086	7.0626
MHCP.98.34.4a	0	base	68.0272	base	12	0.156	0.077	816.327	127.347	62.8571	943.311	465.608	505.345	249.433	0.6	9.5391	4.7084
MHCP.98.34.4a	0	base	68.0272	high	14.4	0.156	0.077	979.592	152.816	75.4286	1131.97	558.73	606.414	299.32	0.4	17.1704	8.47512
MHCP.98.34.4a	0	base	68.0272	high	14.4	0.156	0.077	979.592	152.816	75.4286	1131.97	558.73	606.414	299.32	0.6	11.4469	5.65008
MHCP.98.34.4a	0	base	68.0272	low	9.6	0.156	0.077	653.061	101.878	50.2857	754.649	372.487	404.276	199.546	0.4	11.4469	5.65008
MHCP.98.34.4a	0	base	68.0272	low	9.6	0.156	0.077	653.061	101.878	50.2857	754.649	372.487	404.276	199.546	0.6	7.63128	3.76672
MHCP.98.34.4a	0	high	81.6327	base	12	0.156	0.077	979.592	152.816	75.4286	1131.97	558.73	606.414	299.32	0.4	17.1704	8.47512
MHCP.98.34.4a	0	high	81.6327	base	12	0.156	0.077	979.592	152.816	75.4286	1131.97	558.73	606.414	299.32	0.6	11.4469	5.65008
MHCP.98.34.4a	0	high	81.6327	high	14.4	0.156	0.077	1175.51	183.38	90.5143	1358.37	670.476	727.697	359.184	0.4	20.6044	10.1701
MHCP.98.34.4a	0	high	81.6327	high	14.4	0.156	0.077	1175.51	183.38	90.5143	1358.37	670.476	727.697	359.184	0.6	13.7363	6.7801
MHCP.98.34.4a	0	high	81.6327	low	9.6	0.156	0.077	783.673	122.253	60.3429	905.578	446.984	485.131	239.456	0.4	13.7363	6.7801
MHCP.98.34.4a	0	high	81.6327	low	9.6	0.156	0.077	783.673	122.253	60.3429	905.578	446.984	485.131	239.456	0.6	9.15753	4.52006
MHCP.98.34.4a	0	low	54.4218	base	12	0.156	0.077	653.061	101.878	50.2857	754.649	372.487	404.276	199.546	0.4	11.4469	5.65008
MHCP.98.34.4a	0	low	54.4218	base	12	0.156	0.077	653.061	101.878	50.2857	754.649	372.487	404.276	199.546	0.6	7.63128	3.76672
MHCP.98.34.4a	0	low	54.4218	high	14.4	0.156	0.077	783.673	122.253	60.3429	905.578	446.984	485.131	239.456	0.4	13.7363	6.7801
MHCP.98.34.4a	0	low	54.4218	high	14.4	0.156	0.077	783.673	122.253	60.3429	905.578	446.984	485.131	239.456	0.6	9.15753	4.52006
MHCP.98.34.4a	0	low	54.4218	low	9.6	0.156	0.077	522.449	81.502	40.2286	603.719	297.989	323.421	159.637	0.4	9.15753	4.52006
MHCP.98.34.4a	0	low	54.4218	low	9.6	0.156	0.077	522.449	81.502	40.2286	603.719	297.989	323.421	159.637	0.6	6.10502	3.01338
MHCP.98.34.4a	-0.5	base	68.0272	base	12	0.312	0.096	816.327	254.694	78.3673	1886.62	580.499	1010.69	310.982	0.4	28.6173	8.80532
MHCP.98.34.4a	-0.5	base	68.0272	base	12	0.312	0.096	816.327	254.694	78.3673	1886.62	580.499	1010.69	310.982	0.6	19.0782	5.87021
MHCP.98.34.4a	-0.5	base	68.0272	high	14.4	0.312	0.096	979.592	305.633	94.0408	2263.95	696.599	1212.83	373.178	0.4	34.3407	10.5664
MHCP.98.34.4a	-0.5	base	68.0272	high	14.4	0.312	0.096	979.592	305.633	94.0408	2263.95	696.599	1212.83	373.178	0.6	22.8938	7.04426
MHCP.98.34.4a	-0.5	base	68.0272	low	9.6	0.312	0.096	653.061	203.755	62.6939	1509.3	464.399	808.552	248.785	0.4	22.8938	7.04426
MHCP.98.34.4a	-0.5	base	68.0272	low	9.6	0.312	0.096	653.061	203.755	62.6939	1509.3	464.399	808.552	248.785	0.6	15.2626	4.69617
MHCP.98.34.4a	-0.5	high	81.6327	base	12	0.312	0.096	979.592	305.633	94.0408	2263.95	696.599	1212.83	373.178	0.4	34.3407	10.5664
MHCP.98.34.4a	-0.5	high	81.6327	base	12	0.312	0.096	979.592	305.633	94.0408	2263.95	696.599	1212.83	373.178	0.6	22.8938	7.04426
MHCP.98.34.4a	-0.5	high	81.6327	high	14.4	0.312	0.096	1175.51	366.759	112.849	2716.73	835.918	1455.39	447.813	0.4	41.2089	12.6797
MHCP.98.34.4a	-0.5	high	81.6327	high	14.4	0.312	0.096	1175.51	366.759	112.849	2716.73	835.918	1455.39	447.813	0.6	27.4726	8.45311
MHCP.98.34.4a	-0.5	high	81.6327	low	9.6	0.312	0.096	783.673	244.506	75.2327	1811.16	557.279	970.262	298.542	0.4	27.4726	8.45311
MHCP.98.34.4a	-0.5	high	81.6327	low	9.6	0.312	0.096	783.673	244.506	75.2327	1811.16	557.279	970.262	298.542	0.6	18.3151	5.6354
MHCP.98.34.4a	-0.5	low	54.4218	base	12	0.312	0.096	653.061	203.755	62.6939	1509.3	464.399	808.552	248.785	0.4	22.8938	7.04426
MHCP.98.34.4a	-0.5	low	54.4218	base	12	0.312	0.096	653.061	203.755	62.6939	1509.3	464.399	808.552	248.785	0.6	15.2626	4.69617
MHCP.98.34.4a	-0.5	low	54.4218	high	14.4	0.312	0.096	783.673	244.506	75.2327	1811.16	557.279	970.262	298.542	0.4	27.4726	8.45311
MHCP.98.34.4a	-0.5	low	54.4218	high	14.4	0.312	0.096	783.673	244.506	75.2327	1811.16	557.279	970.262	298.542	0.6	18.3151	5.6354
MHCP.98.34.4a	-0.5	low	54.4218	low	9.6	0.312	0.096	522.449	163.004	50.1551	1207.44	371.519	646.842	199.028	0.4	18.3151	5.6354
MHCP.98.34.4a	-0.5	low	54.4218	low	9.6	0.312	0.096	522.449	163.004	50.1551	1207.44	371.519	646.842	199.028	0.6	12.21	3.75694
MHCP.98.34.4a	+0.5	base	68.0272	base	12	0.264	0.092	816.327	215.51	75.102	1596.37	556.311	855.199	298.024	0.4	24.2146	8.43843
MHCP.98.34.4a	+0.5	base	68.0272	base	12	0.264	0.092	816.327	215.51	75.102	1596.37	556.311	855.199	298.024	0.6	16.1431	5.62562
MHCP.98.34.4a	+0.5	base	68.0272	high	14.4	0.264	0.092	979.592	258.612	90.1224	1915.65	667.574	1026.24	357.629	0.4	29.0576	10.1261
MHCP.98.34.4a	+0.5	base	68.0272	high	14.4	0.264	0.092	979.592	258.612	90.1224	1915.65	667.574	1026.24	357.629	0.6	19.3717	6.75075
MHCP.98.34.4a	+0.5	base	68.0272	low	9.6	0.264	0.092	653.061	172.408	60.0816	1277.1	445.049	684.159	238.419	0.4	19.3717	6.75075
MHCP.98.34.4a	+0.5	base	68.0272	low	9.6	0.264	0.092	653.061	172.408	60.0816	1277.1	445.049	684.159	238.419	0.6	12.9145	4.5005
MHCP.98.34.4a	+0.5	high	81.6327	base	12	0.264	0.092	979.592	258.612	90.1224	1915.65	667.574	1026.24	357.629	0.4	29.0576	10.1261
MHCP.98.34.4a	+0.5	high	81.6327	base	12	0.264	0.092	979.592	258.612	90.1224	1915.65	667.574	1026.24	357.629	0.6	19.3717	6.75075
MHCP.98.34.4a	+0.5	high	81.6327	high	14.4	0.264	0.092	1175.51	310.335	108.147	2298.78	801.088	1231.49	429.155	0.4	34.8691	12.1513
MHCP.98.34.4a	+0.5	high	81.6327	high	14.4	0.264	0.092	1175.51	310.335	108.147	2298.78	801.088	1231.49	429.155	0.6	23.246	8.10089
MHCP.98.34.4a	+0.5	high	81.6327	low	9.6	0.264	0.092	783.673	206.89	72.098	1532.52	534.059	820.991	286.103	0.4	23.246	8.10089
MHCP.98.34.4a	+0.5	high	81.6327	low	9.6	0.264	0.092	783.673	206.89	72.098	1532.52	534.059	820.991	286.103	0.6	15.4974	5.4006
MHCP.98.34.4a	+0.5	low	54.4218	base	12	0.264	0.092	653.061	172.408	60.0816	1277.1	445.049	684.159	238.419	0.4	19.3717	6.75075
MHCP.98.34.4a	+0.5	low	54.4218	base	12	0.264	0.092	653.061	172.408	60.0816	1277.1	445.049	684.159	238.419	0.6	12.9145	4.5005
MHCP.98.34.4a	+0.5	low	54.4218	high	14.4	0.264	0.092	783.673	206.89	72.098	1532.52	534.059	820.991	286.103	0.4	23.246	8.10089
MHCP.98.34.4a	+0.5	low	54.4218	high	14.4	0.264	0.092	783.673	206.89	72.098	1532.52	534.059	820.991	286.103	0.6	15.4974	5.4006
MHCP.98.34.4a	+0.5	low	54.4218	low	9.6	0.264	0.092	522.449	137.927	48.0653	1021.68	356.039	547.328	190.735	0.4	15.4974	5.4006
MHCP.98.34.4a	+0.5	low	54.4218	low	9.6	0.264	0.092	522.449	137.927	48.0653	1021.68	356.039	547.328	190.735	0.6	10.3316	3.6004
MHCP.98.34.4	0	base	68.0272	base	12	0.164	0.076	816.327	133.878	62.0408	991.686	459.562	531.26	246.194	0.4	15.0424	6.97088
MHCP.98.34.4	0	base	68.0272	base	12	0.164	0.076	816.327	133.878	62.0408	991.686	459.562	531.26	246.194	0.6	10.0283	4.64725
MHCP.98.34.4	0	base	68.0272	high	14.4	0.164	0.076	979.592	160.653	74.449	1190.02	551.474	637.512	295.432	0.4	18.0509	8.36505
MHCP.98.34.4	0	base	68.0272	high	14.4	0.164	0.076	979.592	160.653	74.449	1190.02	551.474	637.512	295.432	0.6	12.0339	5.5767
MHCP.98.34.4	0	base	68.0272	low	9.6	0.164	0.076	653.061	107.102	49.6327	793.348	367.649	425.008	196.955	0.4	12.0339	5.5767
MHCP.98.34.4	0	base	68.0272	low	9.6	0.164	0.076	653.061	107.102	49.6327	793.348	367.649	425.008	196.955	0.6	8.02262	3.7178
MHCP.98.34.4	0	high	81.6327	base	12	0.164	0.076	979.592	160.653	74.449	1190.02	551.474	637.512	295.432	0.4	18.0509	8.36505
MHCP.98.34.4	0	high	81.6327	base	12	0.164	0.076	979.592	160.653	74.449	1190.02	551.474	637.512	295.432	0.6	12.0339	5.5767
MHCP.98.34.4	0	high	81.6327	high	14.4	0.164	0.076	1175.51	192.784	89.3388	1428.03	661.769	765.015	354.519	0.4	21.6611	10.0381
MHCP.98.34.4	0	high	81.6327	high	14.4	0.164	0.076	1175.51	192.784	89.3388	1428.03	661.769	765.015	354.519	0.6	14.4407	6.69204
MHCP.98.34.4	0	high	81.6327	low	9.6	0.164	0.076	783.673	128.522	59.5592	952.018	441.179	510.01	236.346	0.4	14.4407	6.69204
MHCP.98.34.4	0	high	81.6327	low	9.6	0.164	0.076	783.673	128.522	59.5592	952.018	441.179	510.01	236.346	0.6	9.62715	4.46136
MHCP.98.34.4	0	low	54.4218	base	12	0.164	0.076	653.061	107.102	49.6327	793.348	367.649	425.008	196.955	0.4	12.0339	5.5767
MHCP.98.34.4	0	low	54.4218	base	12	0.164	0.076	653.061	107.102	49.6327	793.348	367.649	425.008	196.955	0.6	8.02262	3.7178
MHCP.98.34.4	0	low	54.4218	high	14.4	0.164	0.076	783.673	128.522	59.5592	952.018	441.179	510.01	236.346	0.4	14.4407	6.69204
MHCP.98.34.4	0	low	54.4218	high	14.4	0.164	0.076	783.673	128.522	59.5592	952.018	441.179	510.01	236.346	0.6	9.62715	4.46136
MHCP.98.34.4	0	low	54.4218	low	9.6	0.164	0.076	522.449	85.6816	39.7061	634.679	294.119	340.006	157.564	0.4	9.62715	4.46136
MHCP.98.34.4	0	low	54.4218	low	9.6	0.164	0.076	522.449	85.6816	39.7061	634.679	294.119	340.006	157.564	0.6	6.4181	2.97424
MHCP.98.34.4	-0.5	base	68.0272	base	12	0.317	0.096	816.327	258.776	78.3673	1916.86	580.499	1026.89	310.982	0.4	29.0759	8.80532
MHCP.98.34.4	-0.5	base	68.0272	base	12	0.317	0.096	816.327	258.776	78.3673	1916.86	580.499	1026.89	310.982	0.6	19.3839	5.87021
MHCP.98.34.4	-0.5	base	68.0272	high	14.4	0.317	0.096	979.592	310.531	94.0408	2300.23	696.599	1232.26	373.178	0.4	34.8911	10.5664
MHCP.98.34.4	-0.5	base	68.0272	high	14.4	0.317	0.096	979.592	310.531	94.0408	2300.23	696.599	1232.26	373.178	0.6	23.2607	7.04426
MHCP.98.34.4	-0.5	base	68.0272	low	9.6	0.317	0.096	653.061	207.02	62.6939	1533.48	464.399	821.51	248.785	0.4	23.2607	7.04426
MHCP.98.34.4	-0.5	base	68.0272	low	9.6	0.317	0.096	653.061	207.02	62.6939	1533.48	464.399	821.51	248.785	0.6	15.5071	4.69617
MHCP.98.34.4	-0.5	high	81.6327	base	12	0.317	0.096	979.592	310.531	94.0408	2300.23	696.599	1232.26	373.178	0.4	34.8911	10.5664
MHCP.98.34.4	-0.5	high	81.6327	base	12	0.317	0.096	979.592	310.531	94.0408	2300.23	696.599	1232.26	373.178	0.6	23.2607	7.04426
MHCP.98.34.4	-0.5	high	81.6327	high	14.4	0.317	0.096	1175.51	372.637	112.849	2760.27	835.918	1478.72	447.813	0.4	41.8693	12.6797
MHCP.98.34.4	-0.5	high	81.6327	high	14.4	0.317	0.096	1175.51	372.637	112.849	2760.27	835.918	1478.72	447.813	0.6	27.9129	8.45311
MHCP.98.34.4	-0.5	high	81.6327	low	9.6	0.317	0.096	783.673	248.424	75.2327	1840.18	557.279	985.811	298.542	0.4	27.9129	8.45311
MHCP.98.34.4	-0.5	high	81.6327	low	9.6	0.317	0.096	783.673	248.424	75.2327	1840.18	557.279	985.811	298.542	0.6	18.6086	5.6354
MHCP.98.34.4	-0.5	low	54.4218	base	12	0.317	0.096	653.061	207.02	62.6939	1533.48	464.399	821.51	248.785	0.4	23.2607	7.04426
MHCP.98.34.4	-0.5	low	54.4218	base	12	0.317	0.096	653.061	207.02	62.6939	1533.48	464.399	821.51	248.785	0.6	15.5071	4.69617
MHCP.98.34.4	-0.5	low	54.4218	high	14.4	0.317	0.096	783.673	248.424	75.2327	1840.18	557.279	985.811	298.542	0.4	27.9129	8.45311
MHCP.98.34.4	-0.5	low	54.4218	high	14.4	0.317	0.096	783.673	248.424	75.2327	1840.18	557.279	985.811	298.542	0.6	18.6086	5.6354
MHCP.98.34.4	-0.5	low	54.4218	low	9.6	0.317	0.096	522.449	165.616	50.1551	1226.79	371.519	657.208	199.028	0.4	18.6086	5.6354
MHCP.98.34.4	-0.5	low	54.4218	low	9.6	0.317	0.096	522.449	165.616	50.1551	1226.79	371.519	657.208	199.028	0.6	12.4057	3.75694
MHCP.98.34.4	+0.5	base	68.0272	base	12	0.27	0.091	816.327	220.408	74.2857	1632.65	550.265	874.636	294.785	0.4	24.765	8.34671
MHCP.98.34.4	+0.5	base	68.0272	base	12	0.27	0.091	816.327	220.408	74.2857	1632.65	550.265	874.636	294.785	0.6	16.51	5.56447
MHCP.98.34.4	+0.5	base	68.0272	high	14.4	0.27	0.091	979.592	264.49	89.1429	1959.18	660.317	1049.56	353.741	0.4	29.718	10.0161
MHCP.98.34.4	+0.5	base	68.0272	high	14.4	0.27	0.091	979.592	264.49	89.1429	1959.18	660.317	1049.56	353.741	0.6	19.812	6.67737
MHCP.98.34.4	+0.5	base	68.0272	low	9.6	0.27	0.091	653.061	176.327	59.4286	1306.12	440.212	699.708	235.828	0.4	19.812	6.67737
MHCP.98.34.4	+0.5	base	68.0272	low	9.6	0.27	0.091	653.061	176.327	59.4286	1306.12	440.212	699.708	235.828	0.6	13.208	4.45158
MHCP.98.34.4	+0.5	high	81.6327	base	12	0.27	0.091	979.592	264.49	89.1429	1959.18	660.317	1049.56	353.741	0.4	29.718	10.0161
MHCP.98.34.4	+0.5	high	81.6327	base	12	0.27	0.091	979.592	264.49	89.1429	1959.18	660.317	1049.56	353.741	0.6	19.812	6.67737
MHCP.98.34.4	+0.5	high	81.6327	high	14.4	0.27	0.091	1175.51	317.388	106.971	2351.02	792.381	1259.48	424.49	0.4	35.6615	12.0193
MHCP.98.34.4	+0.5	high	81.6327	high	14.4	0.27	0.091	1175.51	317.388	106.971	2351.02	792.381	1259.48	424.49	0.6	23.7744	8.01284
MHCP.98.34.4	+0.5	high	81.6327	low	9.6	0.27	0.091	783.673	211.592	71.3143	1567.35	528.254	839.65	282.993	0.4	23.7744	8.01284
MHCP.98.34.4	+0.5	high	81.6327	low	9.6	0.27	0.091	783.673	211.592	71.3143	1567.35	528.254	839.65	282.993	0.6	15.8496	5.34189
MHCP.98.34.4	+0.5	low	54.4218	base	12	0.27	0.091	653.061	176.327	59.4286	1306.12	440.212	699.708	235.828	0.4	19.812	6.67737
MHCP.98.34.4	+0.5	low	54.4218	base	12	0.27	0.091	653.061	176.327	59.4286	1306.12	440.212	699.708	235.828	0.6	13.208	4.45158
MHCP.98.34.4	+0.5	low	54.4218	high	14.4	0.27	0.091	783.673	211.592	71.3143	1567.35	528.254	839.65	282.993	0.4	23.7744	8.01284
MHCP.98.34.4	+0.5	low	54.4218	high	14.4	0.27	0.091	783.673	211.592	71.3143	1567.35	528.254	839.65	282.993	0.6	15.8496	5.34189
MHCP.98.34.4	+0.5	low	54.4218	low	9.6	0.27	0.091	522.449	141.061	47.5429	1044.9	352.169	559.767	188.662	0.4	15.8496	5.34189
MHCP.98.34.4	+0.5	low	54.4218	low	9.6	0.27	0.091	522.449	141.061	47.5429	1044.9	352.169	559.767	188.662	0.6	10.5664	3.56126
MHCP.98.28.1	0	base	12.2449	base	64	0.152	0.077	783.673	119.118	60.3429	882.358	446.984	472.692	239.456	0.4	13.3841	6.7801
MHCP.98.28.1	0	base	12.2449	base	64	0.152	0.077	783.673	119.118	60.3429	882.358	446.984	472.692	239.456	0.6	8.92272	4.52006
MHCP.98.28.1	0	base	12.2449	high	76.8	0.152	0.077	940.408	142.942	72.4114	1058.83	536.381	567.23	287.347	0.4	16.0609	8.13612
MHCP.98.28.1	0	base	12.2449	high	76.8	0.152	0.077	940.408	142.942	72.4114	1058.83	536.381	567.23	287.347	0.6	10.7073	5.42408
MHCP.98.28.1	0	base	12.2449	low	51.2	0.152	0.077	626.939	95.2947	48.2743	705.887	357.587	378.154	191.565	0.4	10.7073	5.42408
MHCP.98.28.1	0	base	12.2449	low	51.2	0.152	0.077	626.939	95.2947	48.2743	705.887	357.587	378.154	191.565	0.6	7.13818	3.61605
MHCP.98.28.1	0	high	14.6939	base	64	0.152	0.077	940.408	142.942	72.4114	1058.83	536.381	567.23	287.347	0.4	16.0609	8.13612
MHCP.98.28.1	0	high	14.6939	base	64	0.152	0.077	940.408	142.942	72.4114	1058.83	536.381	567.23	287.347	0.6	10.7073	5.42408
MHCP.98.28.1	0	high	14.6939	high	76.8	0.152	0.077	1128.49	171.53	86.8937	1270.6	643.657	680.676	344.816	0.4	19.2731	9.76334
MHCP.98.28.1	0	high	14.6939	high	76.8	0.152	0.077	1128.49	171.53	86.8937	1270.6	643.657	680.676	344.816	0.6	12.8487	6.50889
MHCP.98.28.1	0	high	14.6939	low	51.2	0.152	0.077	752.327	114.354	57.9291	847.064	429.105	453.784	229.878	0.4	12.8487	6.50889
MHCP.98.28.1	0	high	14.6939	low	51.2	0.152	0.077	752.327	114.354	57.9291	847.064	429.105	453.784	229.878	0.6	8.56582	4.33926
MHCP.98.28.1	0	low	9.79592	base	64	0.152	0.077	626.939	95.2947	48.2743	705.887	357.587	378.154	191.565	0.4	10.7073	5.42408
MHCP.98.28.1	0	low	9.79592	base	64	0.152	0.077	626.939	95.2947	48.2743	705.887	357.587	378.154	191.565	0.6	7.13818	3.61605
MHCP.98.28.1	0	low	9.79592	high	76.8	0.152	0.077	752.327	114.354	57.9291	847.064	429.105	453.784	229.878	0.4	12.8487	6.50889
MHCP.98.28.1	0	low	9.79592	high	76.8	0.152	0.077	752.327	114.354	57.9291	847.064	429.105	453.784	229.878	0.6	8.56582	4.33926
MHCP.98.28.1	0	low	9.79592	low	51.2	0.152	0.077	501.551	76.2358	38.6194	564.709	286.07	302.523	153.252	0.4	8.56582	4.33926
MHCP.98.28.1	0	low	9.79592	low	51.2	0.152	0.077	501.551	76.2358	38.6194	564.709	286.07	302.523	153.252	0.6	5.71054	2.89284
MHCP.98.28.1	-0.5	base	12.2449	base	64	0.308	0.096	783.673	241.371	75.2327	1787.94	557.279	957.823	298.542	0.4	27.1204	8.45311
MHCP.98.28.1	-0.5	base	12.2449	base	64	0.308	0.096	783.673	241.371	75.2327	1787.94	557.279	957.823	298.542	0.6	18.0803	5.6354
MHCP.98.28.1	-0.5	base	12.2449	high	76.8	0.308	0.096	940.408	289.646	90.2792	2145.52	668.735	1149.39	358.251	0.4	32.5445	10.1437
MHCP.98.28.1	-0.5	base	12.2449	high	76.8	0.308	0.096	940.408	289.646	90.2792	2145.52	668.735	1149.39	358.251	0.6	21.6963	6.76249
MHCP.98.28.1	-0.5	base	12.2449	low	51.2	0.308	0.096	626.939	193.097	60.1861	1430.35	445.823	766.259	238.834	0.4	21.6963	6.76249
MHCP.98.28.1	-0.5	base	12.2449	low	51.2	0.308	0.096	626.939	193.097	60.1861	1430.35	445.823	766.259	238.834	0.6	14.4642	4.50832
MHCP.98.28.1	-0.5	high	14.6939	base	64	0.308	0.096	940.408	289.646	90.2792	2145.52	668.735	1149.39	358.251	0.4	32.5445	10.1437
MHCP.98.28.1	-0.5	high	14.6939	base	64	0.308	0.096	940.408	289.646	90.2792	2145.52	668.735	1149.39	358.251	0.6	21.6963	6.76249
MHCP.98.28.1	-0.5	high	14.6939	high	76.8	0.308	0.096	1128.49	347.575	108.335	2574.63	802.482	1379.27	429.901	0.4	39.0534	12.1725
MHCP.98.28.1	-0.5	high	14.6939	high	76.8	0.308	0.096	1128.49	347.575	108.335	2574.63	802.482	1379.27	429.901	0.6	26.0356	8.11498
MHCP.98.28.1	-0.5	high	14.6939	low	51.2	0.308	0.096	752.327	231.717	72.2233	1716.42	534.988	919.51	286.601	0.4	26.0356	8.11498
MHCP.98.28.1	-0.5	high	14.6939	low	51.2	0.308	0.096	752.327	231.717	72.2233	1716.42	534.988	919.51	286.601	0.6	17.357	5.40999
MHCP.98.28.1	-0.5	low	9.79592	base	64	0.308	0.096	626.939	193.097	60.1861	1430.35	445.823	766.259	238.834	0.4	21.6963	6.76249
MHCP.98.28.1	-0.5	low	9.79592	base	64	0.308	0.096	626.939	193.097	60.1861	1430.35	445.823	766.259	238.834	0.6	14.4642	4.50832
MHCP.98.28.1	-0.5	low	9.79592	high	76.8	0.308	0.096	752.327	231.717	72.2233	1716.42	534.988	919.51	286.601	0.4	26.0356	8.11498
MHCP.98.28.1	-0.5	low	9.79592	high	76.8	0.308	0.096	752.327	231.717	72.2233	1716.42	534.988	919.51	286.601	0.6	17.357	5.40999
MHCP.98.28.1	-0.5	low	9.79592	low	51.2	0.308	0.096	501.551	154.478	48.1489	1144.28	356.659	613.007	191.067	0.4	17.357	5.40999
MHCP.98.28.1	-0.5	low	9.79592	low	51.2	0.308	0.096	501.551	154.478	48.1489	1144.28	356.659	613.007	191.067	0.6	11.5714	3.60666
MHCP.98.28.1	+0.5	base	12.2449	base	64	0.264	0.088	783.673	206.89	68.9633	1532.52	510.839	820.991	273.664	0.4	23.246	7.74868
MHCP.98.28.1	+0.5	base	12.2449	base	64	0.264	0.088	783.673	206.89	68.9633	1532.52	510.839	820.991	273.664	0.6	15.4974	5.16579
MHCP.98.28.1	+0.5	base	12.2449	high	76.8	0.264	0.088	940.408	248.268	82.7559	1839.02	613.007	985.19	328.397	0.4	27.8953	9.29842
MHCP.98.28.1	+0.5	base	12.2449	high	76.8	0.264	0.088	940.408	248.268	82.7559	1839.02	613.007	985.19	328.397	0.6	18.5968	6.19895
MHCP.98.28.1	+0.5	base	12.2449	low	51.2	0.264	0.088	626.939	165.512	55.1706	1226.01	408.671	656.793	218.931	0.4	18.5968	6.19895
MHCP.98.28.1	+0.5	base	12.2449	low	51.2	0.264	0.088	626.939	165.512	55.1706	1226.01	408.671	656.793	218.931	0.6	12.3979	4.13263
MHCP.98.28.1	+0.5	high	14.6939	base	64	0.264	0.088	940.408	248.268	82.7559	1839.02	613.007	985.19	328.397	0.4	27.8953	9.29842
MHCP.98.28.1	+0.5	high	14.6939	base	64	0.264	0.088	940.408	248.268	82.7559	1839.02	613.007	985.19	328.397	0.6	18.5968	6.19895
MHCP.98.28.1	+0.5	high	14.6939	high	76.8	0.264	0.088	1128.49	297.921	99.3071	2206.82	735.608	1182.23	394.076	0.4	33.4743	11.1581
MHCP.98.28.1	+0.5	high	14.6939	high	76.8	0.264	0.088	1128.49	297.921	99.3071	2206.82	735.608	1182.23	394.076	0.6	22.3162	7.43873
MHCP.98.28.1	+0.5	high	14.6939	low	51.2	0.264	0.088	752.327	198.614	66.2047	1471.22	490.405	788.152	262.717	0.4	22.3162	7.43873
MHCP.98.28.1	+0.5	high	14.6939	low	51.2	0.264	0.088	752.327	198.614	66.2047	1471.22	490.405	788.152	262.717	0.6	14.8775	4.95916
MHCP.98.28.1	+0.5	low	9.79592	base	64	0.264	0.088	626.939	165.512	55.1706	1226.01	408.671	656.793	218.931	0.4	18.5968	6.19895
MHCP.98.28.1	+0.5	low	9.79592	base	64	0.264	0.088	626.939	165.512	55.1706	1226.01	408.671	656.793	218.931	0.6	12.3979	4.13263
MHCP.98.28.1	+0.5	low	9.79592	high	76.8	0.264	0.088	752.327	198.614	66.2047	1471.22	490.405	788.152	262.717	0.4	22.3162	7.43873
MHCP.98.28.1	+0.5	low	9.79592	high	76.8	0.264	0.088	752.327	198.614	66.2047	1471.22	490.405	788.152	262.717	0.6	14.8775	4.95916
MHCP.98.28.1	+0.5	low	9.79592	low	51.2	0.264	0.088	501.551	132.409	44.1365	980.811	326.937	525.434	175.145	0.4	14.8775	4.95916
MHCP.98.28.1	+0.5	low	9.79592	low	51.2	0.264	0.088	501.551	132.409	44.1365	980.811	326.937	525.434	175.145	0.6	9.91831	3.3061
MHCP.17.2.11a	0	base	68.0272	base	12	0.182	0.077	816.327	148.571	62.8571	1100.53	465.608	589.569	249.433	0.4	16.6934	7.0626
MHCP.17.2.11a	0	base	68.0272	base	12	0.182	0.077	816.327	148.571	62.8571	1100.53	465.608	589.569	249.433	0.6	11.1289	4.7084
MHCP.17.2.11a	0	base	68.0272	high	14.4	0.182	0.077	979.592	178.286	75.4286	1320.63	558.73	707.483	299.32	0.4	20.0321	8.47512
MHCP.17.2.11a	0	base	68.0272	high	14.4	0.182	0.077	979.592	178.286	75.4286	1320.63	558.73	707.483	299.32	0.6	13.3547	5.65008
MHCP.17.2.11a	0	base	68.0272	low	9.6	0.182	0.077	653.061	118.857	50.2857	880.423	372.487	471.655	199.546	0.4	13.3547	5.65008
MHCP.17.2.11a	0	base	68.0272	low	9.6	0.182	0.077	653.061	118.857	50.2857	880.423	372.487	471.655	199.546	0.6	8.90316	3.76672
MHCP.17.2.11a	0	high	81.6327	base	12	0.182	0.077	979.592	178.286	75.4286	1320.63	558.73	707.483	299.32	0.4	20.0321	8.47512
MHCP.17.2.11a	0	high	81.6327	base	12	0.182	0.077	979.592	178.286	75.4286	1320.63	558.73	707.483	299.32	0.6	13.3547	5.65008
MHCP.17.2.11a	0	high	81.6327	high	14.4	0.182	0.077	1175.51	213.943	90.5143	1584.76	670.476	848.98	359.184	0.4	24.0385	10.1701
MHCP.17.2.11a	0	high	81.6327	high	14.4	0.182	0.077	1175.51	213.943	90.5143	1584.76	670.476	848.98	359.184	0.6	16.0257	6.7801
MHCP.17.2.11a	0	high	81.6327	low	9.6	0.182	0.077	783.673	142.629	60.3429	1056.51	446.984	565.986	239.456	0.4	16.0257	6.7801
MHCP.17.2.11a	0	high	81.6327	low	9.6	0.182	0.077	783.673	142.629	60.3429	1056.51	446.984	565.986	239.456	0.6	10.6838	4.52006
MHCP.17.2.11a	0	low	54.4218	base	12	0.182	0.077	653.061	118.857	50.2857	880.423	372.487	471.655	199.546	0.4	13.3547	5.65008
MHCP.17.2.11a	0	low	54.4218	base	12	0.182	0.077	653.061	118.857	50.2857	880.423	372.487	471.655	199.546	0.6	8.90316	3.76672
MHCP.17.2.11a	0	low	54.4218	high	14.4	0.182	0.077	783.673	142.629	60.3429	1056.51	446.984	565.986	239.456	0.4	16.0257	6.7801
MHCP.17.2.11a	0	low	54.4218	high	14.4	0.182	0.077	783.673	142.629	60.3429	1056.51	446.984	565.986	239.456	0.6	10.6838	4.52006
MHCP.17.2.11a	0	low	54.4218	low	9.6	0.182	0.077	522.449	95.0857	40.2286	704.339	297.989	377.324	159.637	0.4	10.6838	4.52006
MHCP.17.2.11a	0	low	54.4218	low	9.6	0.182	0.077	522.449	95.0857	40.2286	704.339	297.989	377.324	159.637	0.6	7.12253	3.01338
MHCP.17.2.11a	-0.5	base	68.0272	base	12	0.329	0.096	816.327	268.571	78.3673	1989.42	580.499	1065.76	310.982	0.4	30.1766	8.80532
MHCP.17.2.11a	-0.5	base	68.0272	base	12	0.329	0.096	816.327	268.571	78.3673	1989.42	580.499	1065.76	310.982	0.6	20.1177	5.87021
MHCP.17.2.11a	-0.5	base	68.0272	high	14.4	0.329	0.096	979.592	322.286	94.0408	2387.3	696.599	1278.91	373.178	0.4	36.2119	10.5664
MHCP.17.2.11a	-0.5	base	68.0272	high	14.4	0.329	0.096	979.592	322.286	94.0408	2387.3	696.599	1278.91	373.178	0.6	24.1413	7.04426
MHCP.17.2.11a	-0.5	base	68.0272	low	9.6	0.329	0.096	653.061	214.857	62.6939	1591.53	464.399	852.608	248.785	0.4	24.1413	7.04426
MHCP.17.2.11a	-0.5	base	68.0272	low	9.6	0.329	0.096	653.061	214.857	62.6939	1591.53	464.399	852.608	248.785	0.6	16.0942	4.69617
MHCP.17.2.11a	-0.5	high	81.6327	base	12	0.329	0.096	979.592	322.286	94.0408	2387.3	696.599	1278.91	373.178	0.4	36.2119	10.5664
MHCP.17.2.11a	-0.5	high	81.6327	base	12	0.329	0.096	979.592	322.286	94.0408	2387.3	696.599	1278.91	373.178	0.6	24.1413	7.04426
MHCP.17.2.11a	-0.5	high	81.6327	high	14.4	0.329	0.096	1175.51	386.743	112.849	2864.76	835.918	1534.69	447.813	0.4	43.4543	12.6797
MHCP.17.2.11a	-0.5	high	81.6327	high	14.4	0.329	0.096	1175.51	386.743	112.849	2864.76	835.918	1534.69	447.813	0.6	28.9695	8.45311
MHCP.17.2.11a	-0.5	high	81.6327	low	9.6	0.329	0.096	783.673	257.829	75.2327	1909.84	557.279	1023.13	298.542	0.4	28.9695	8.45311
MHCP.17.2.11a	-0.5	high	81.6327	low	9.6	0.329	0.096	783.673	257.829	75.2327	1909.84	557.279	1023.13	298.542	0.6	19.313	5.6354
MHCP.17.2.11a	-0.5	low	54.4218	base	12	0.329	0.096	653.061	214.857	62.6939	1591.53	464.399	852.608	248.785	0.4	24.1413	7.04426
MHCP.17.2.11a	-0.5	low	54.4218	base	12	0.329	0.096	653.061	214.857	62.6939	1591.53	464.399	852.608	248.785	0.6	16.0942	4.69617
MHCP.17.2.11a	-0.5	low	54.4218	high	14.4	0.329	0.096	783.673	257.829	75.2327	1909.84	557.279	1023.13	298.542	0.4	28.9695	8.45311
MHCP.17.2.11a	-0.5	low	54.4218	high	14.4	0.329	0.096	783.673	257.829	75.2327	1909.84	557.279	1023.13	298.542	0.6	19.313	5.6354
MHCP.17.2.11a	-0.5	low	54.4218	low	9.6	0.329	0.096	522.449	171.886	50.1551	1273.23	371.519	682.086	199.028	0.4	19.313	5.6354
MHCP.17.2.11a	-0.5	low	54.4218	low	9.6	0.329	0.096	522.449	171.886	50.1551	1273.23	371.519	682.086	199.028	0.6	12.8753	3.75694
MHCP.17.2.11a	+0.5	base	68.0272	base	12	0.28	0.094	816.327	228.571	76.7347	1693.12	568.405	907.029	304.503	0.4	25.6822	8.62188
MHCP.17.2.11a	+0.5	base	68.0272	base	12	0.28	0.094	816.327	228.571	76.7347	1693.12	568.405	907.029	304.503	0.6	17.1215	5.74792
MHCP.17.2.11a	+0.5	base	68.0272	high	14.4	0.28	0.094	979.592	274.286	92.0816	2031.75	682.086	1088.44	365.403	0.4	30.8186	10.3463
MHCP.17.2.11a	+0.5	base	68.0272	high	14.4	0.28	0.094	979.592	274.286	92.0816	2031.75	682.086	1088.44	365.403	0.6	20.5457	6.8975
MHCP.17.2.11a	+0.5	base	68.0272	low	9.6	0.28	0.094	653.061	182.857	61.3878	1354.5	454.724	725.624	243.602	0.4	20.5457	6.8975
MHCP.17.2.11a	+0.5	base	68.0272	low	9.6	0.28	0.094	653.061	182.857	61.3878	1354.5	454.724	725.624	243.602	0.6	13.6972	4.59833
MHCP.17.2.11a	+0.5	high	81.6327	base	12	0.28	0.094	979.592	274.286	92.0816	2031.75	682.086	1088.44	365.403	0.4	30.8186	10.3463
MHCP.17.2.11a	+0.5	high	81.6327	base	12	0.28	0.094	979.592	274.286	92.0816	2031.75	682.086	1088.44	365.403	0.6	20.5457	6.8975
MHCP.17.2.11a	+0.5	high	81.6327	high	14.4	0.28	0.094	1175.51	329.143	110.498	2438.1	818.503	1306.12	438.484	0.4	36.9823	12.4155
MHCP.17.2.11a	+0.5	high	81.6327	high	14.4	0.28	0.094	1175.51	329.143	110.498	2438.1	818.503	1306.12	438.484	0.6	24.6549	8.277
MHCP.17.2.11a	+0.5	high	81.6327	low	9.6	0.28	0.094	783.673	219.429	73.6653	1625.4	545.669	870.748	292.323	0.4	24.6549	8.277
MHCP.17.2.11a	+0.5	high	81.6327	low	9.6	0.28	0.094	783.673	219.429	73.6653	1625.4	545.669	870.748	292.323	0.6	16.4366	5.518
MHCP.17.2.11a	+0.5	low	54.4218	base	12	0.28	0.094	653.061	182.857	61.3878	1354.5	454.724	725.624	243.602	0.4	20.5457	6.8975
MHCP.17.2.11a	+0.5	low	54.4218	base	12	0.28	0.094	653.061	182.857	61.3878	1354.5	454.724	725.624	243.602	0.6	13.6972	4.59833
MHCP.17.2.11a	+0.5	low	54.4218	high	14.4	0.28	0.094	783.673	219.429	73.6653	1625.4	545.669	870.748	292.323	0.4	24.6549	8.277
MHCP.17.2.11a	+0.5	low	54.4218	high	14.4	0.28	0.094	783.673	219.429	73.6653	1625.4	545.669	870.748	292.323	0.6	16.4366	5.518
MHCP.17.2.11a	+0.5	low	54.4218	low	9.6	0.28	0.094	522.449	146.286	49.1102	1083.6	363.779	580.499	194.882	0.4	16.4366	5.518
MHCP.17.2.11a	+0.5	low	54.4218	low	9.6	0.28	0.094	522.449	146.286	49.1102	1083.6	363.779	580.499	194.882	0.6	10.9577	3.67867
MHCP.17.2.11	0	base	68.0272	base	12	0.141	0.078	816.327	115.102	63.6735	852.608	471.655	456.754	252.672	0.4	12.9328	7.15432
MHCP.17.2.11	0	base	68.0272	base	12	0.141	0.078	816.327	115.102	63.6735	852.608	471.655	456.754	252.672	0.6	8.62188	4.76955
MHCP.17.2.11	0	base	68.0272	high	14.4	0.141	0.078	979.592	138.122	76.4082	1023.13	565.986	548.105	303.207	0.4	15.5194	8.58519
MHCP.17.2.11	0	base	68.0272	high	14.4	0.141	0.078	979.592	138.122	76.4082	1023.13	565.986	548.105	303.207	0.6	10.3463	5.72346
MHCP.17.2.11	0	base	68.0272	low	9.6	0.141	0.078	653.061	92.0816	50.9388	682.086	377.324	365.403	202.138	0.4	10.3463	5.72346
MHCP.17.2.11	0	base	68.0272	low	9.6	0.141	0.078	653.061	92.0816	50.9388	682.086	377.324	365.403	202.138	0.6	6.8975	3.81564
MHCP.17.2.11	0	high	81.6327	base	12	0.141	0.078	979.592	138.122	76.4082	1023.13	565.986	548.105	303.207	0.4	15.5194	8.58519
MHCP.17.2.11	0	high	81.6327	base	12	0.141	0.078	979.592	138.122	76.4082	1023.13	565.986	548.105	303.207	0.6	10.3463	5.72346
MHCP.17.2.11	0	high	81.6327	high	14.4	0.141	0.078	1175.51	165.747	91.6898	1227.76	679.184	657.726	363.848	0.4	18.6233	10.3022
MHCP.17.2.11	0	high	81.6327	high	14.4	0.141	0.078	1175.51	165.747	91.6898	1227.76	679.184	657.726	363.848	0.6	12.4155	6.86815
MHCP.17.2.11	0	high	81.6327	low	9.6	0.141	0.078	783.673	110.498	61.1265	818.503	452.789	438.484	242.566	0.4	12.4155	6.86815
MHCP.17.2.11	0	high	81.6327	low	9.6	0.141	0.078	783.673	110.498	61.1265	818.503	452.789	438.484	242.566	0.6	8.277	4.57877
MHCP.17.2.11	0	low	54.4218	base	12	0.141	0.078	653.061	92.0816	50.9388	682.086	377.324	365.403	202.138	0.4	10.3463	5.72346
MHCP.17.2.11	0	low	54.4218	base	12	0.141	0.078	653.061	92.0816	50.9388	682.086	377.324	365.403	202.138	0.6	6.8975	3.81564
MHCP.17.2.11	0	low	54.4218	high	14.4	0.141	0.078	783.673	110.498	61.1265	818.503	452.789	438.484	242.566	0.4	12.4155	6.86815
MHCP.17.2.11	0	low	54.4218	high	14.4	0.141	0.078	783.673	110.498	61.1265	818.503	452.789	438.484	242.566	0.6	8.277	4.57877
MHCP.17.2.11	0	low	54.4218	low	9.6	0.141	0.078	522.449	73.6653	40.751	545.669	301.859	292.323	161.71	0.4	8.277	4.57877
MHCP.17.2.11	0	low	54.4218	low	9.6	0.141	0.078	522.449	73.6653	40.751	545.669	301.859	292.323	161.71	0.6	5.518	3.05251
MHCP.17.2.11	-0.5	base	68.0272	base	12	0.299	0.096	816.327	244.082	78.3673	1808.01	580.499	968.578	310.982	0.4	27.4249	8.80532
MHCP.17.2.11	-0.5	base	68.0272	base	12	0.299	0.096	816.327	244.082	78.3673	1808.01	580.499	968.578	310.982	0.6	18.2833	5.87021
MHCP.17.2.11	-0.5	base	68.0272	high	14.4	0.299	0.096	979.592	292.898	94.0408	2169.61	696.599	1162.29	373.178	0.4	32.9099	10.5664
MHCP.17.2.11	-0.5	base	68.0272	high	14.4	0.299	0.096	979.592	292.898	94.0408	2169.61	696.599	1162.29	373.178	0.6	21.9399	7.04426
MHCP.17.2.11	-0.5	base	68.0272	low	9.6	0.299	0.096	653.061	195.265	62.6939	1446.41	464.399	774.862	248.785	0.4	21.9399	7.04426
MHCP.17.2.11	-0.5	base	68.0272	low	9.6	0.299	0.096	653.061	195.265	62.6939	1446.41	464.399	774.862	248.785	0.6	14.6266	4.69617
MHCP.17.2.11	-0.5	high	81.6327	base	12	0.299	0.096	979.592	292.898	94.0408	2169.61	696.599	1162.29	373.178	0.4	32.9099	10.5664
MHCP.17.2.11	-0.5	high	81.6327	base	12	0.299	0.096	979.592	292.898	94.0408	2169.61	696.599	1162.29	373.178	0.6	21.9399	7.04426
MHCP.17.2.11	-0.5	high	81.6327	high	14.4	0.299	0.096	1175.51	351.478	112.849	2603.54	835.918	1394.75	447.813	0.4	39.4919	12.6797
MHCP.17.2.11	-0.5	high	81.6327	high	14.4	0.299	0.096	1175.51	351.478	112.849	2603.54	835.918	1394.75	447.813	0.6	26.3279	8.45311
MHCP.17.2.11	-0.5	high	81.6327	low	9.6	0.299	0.096	783.673	234.318	75.2327	1735.69	557.279	929.835	298.542	0.4	26.3279	8.45311
MHCP.17.2.11	-0.5	high	81.6327	low	9.6	0.299	0.096	783.673	234.318	75.2327	1735.69	557.279	929.835	298.542	0.6	17.5519	5.6354
MHCP.17.2.11	-0.5	low	54.4218	base	12	0.299	0.096	653.061	195.265	62.6939	1446.41	464.399	774.862	248.785	0.4	21.9399	7.04426
MHCP.17.2.11	-0.5	low	54.4218	base	12	0.299	0.096	653.061	195.265	62.6939	1446.41	464.399	774.862	248.785	0.6	14.6266	4.69617
MHCP.17.2.11	-0.5	low	54.4218	high	14.4	0.299	0.096	783.673	234.318	75.2327	1735.69	557.279	929.835	298.542	0.4	26.3279	8.45311
MHCP.17.2.11	-0.5	low	54.4218	high	14.4	0.299	0.096	783.673	234.318	75.2327	1735.69	557.279	929.835	298.542	0.6	17.5519	5.6354
MHCP.17.2.11	-0.5	low	54.4218	low	9.6	0.299	0.096	522.449	156.212	50.1551	1157.13	371.519	619.89	199.028	0.4	17.5519	5.6354
MHCP.17.2.11	-0.5	low	54.4218	low	9.6	0.299	0.096	522.449	156.212	50.1551	1157.13	371.519	619.89	199.028	0.6	11.7013	3.75694
MHCP.17.2.11	+0.5	base	68.0272	base	12	0.255	0.088	816.327	208.163	71.8367	1541.95	532.124	826.045	285.066	0.4	23.3891	8.07154
MHCP.17.2.11	+0.5	base	68.0272	base	12	0.255	0.088	816.327	208.163	71.8367	1541.95	532.124	826.045	285.066	0.6	15.5928	5.38103
MHCP.17.2.11	+0.5	base	68.0272	high	14.4	0.255	0.088	979.592	249.796	86.2041	1850.34	638.549	991.254	342.08	0.4	28.067	9.68585
MHCP.17.2.11	+0.5	base	68.0272	high	14.4	0.255	0.088	979.592	249.796	86.2041	1850.34	638.549	991.254	342.08	0.6	18.7113	6.45723
MHCP.17.2.11	+0.5	base	68.0272	low	9.6	0.255	0.088	653.061	166.531	57.4694	1233.56	425.699	660.836	228.053	0.4	18.7113	6.45723
MHCP.17.2.11	+0.5	base	68.0272	low	9.6	0.255	0.088	653.061	166.531	57.4694	1233.56	425.699	660.836	228.053	0.6	12.4742	4.30482
MHCP.17.2.11	+0.5	high	81.6327	base	12	0.255	0.088	979.592	249.796	86.2041	1850.34	638.549	991.254	342.08	0.4	28.067	9.68585
MHCP.17.2.11	+0.5	high	81.6327	base	12	0.255	0.088	979.592	249.796	86.2041	1850.34	638.549	991.254	342.08	0.6	18.7113	6.45723
MHCP.17.2.11	+0.5	high	81.6327	high	14.4	0.255	0.088	1175.51	299.755	103.445	2220.41	766.259	1189.5	410.496	0.4	33.6803	11.623
MHCP.17.2.11	+0.5	high	81.6327	high	14.4	0.255	0.088	1175.51	299.755	103.445	2220.41	766.259	1189.5	410.496	0.6	22.4536	7.74868
MHCP.17.2.11	+0.5	high	81.6327	low	9.6	0.255	0.088	783.673	199.837	68.9633	1480.27	510.839	793.003	273.664	0.4	22.4536	7.74868
MHCP.17.2.11	+0.5	high	81.6327	low	9.6	0.255	0.088	783.673	199.837	68.9633	1480.27	510.839	793.003	273.664	0.6	14.969	5.16579
MHCP.17.2.11	+0.5	low	54.4218	base	12	0.255	0.088	653.061	166.531	57.4694	1233.56	425.699	660.836	228.053	0.4	18.7113	6.45723
MHCP.17.2.11	+0.5	low	54.4218	base	12	0.255	0.088	653.061	166.531	57.4694	1233.56	425.699	660.836	228.053	0.6	12.4742	4.30482
MHCP.17.2.11	+0.5	low	54.4218	high	14.4	0.255	0.088	783.673	199.837	68.9633	1480.27	510.839	793.003	273.664	0.4	22.4536	7.74868
MHCP.17.2.11	+0.5	low	54.4218	high	14.4	0.255	0.088	783.673	199.837	68.9633	1480.27	510.839	793.003	273.664	0.6	14.969	5.16579
MHCP.17.2.11	+0.5	low	54.4218	low	9.6	0.255	0.088	522.449	133.224	45.9755	986.848	340.559	528.669	182.443	0.4	14.969	5.16579
MHCP.17.2.11	+0.5	low	54.4218	low	9.6	0.255	0.088	522.449	133.224	45.9755	986.848	340.559	528.669	182.443	0.6	9.97936	3.44386
MHCP.17.2.10c	0	base	12.2449	base	64	0.234	0.09	783.673	183.38	70.5306	1358.37	522.449	727.697	279.883	0.4	20.6044	7.92479
MHCP.17.2.10c	0	base	12.2449	base	64	0.234	0.09	783.673	183.38	70.5306	1358.37	522.449	727.697	279.883	0.6	13.7363	5.28319
MHCP.17.2.10c	0	base	12.2449	high	76.8	0.234	0.09	940.408	220.056	84.6367	1630.04	626.939	873.236	335.86	0.4	24.7253	9.50975
MHCP.17.2.10c	0	base	12.2449	high	76.8	0.234	0.09	940.408	220.056	84.6367	1630.04	626.939	873.236	335.86	0.6	16.4836	6.33983
MHCP.17.2.10c	0	base	12.2449	low	51.2	0.234	0.09	626.939	146.704	56.4245	1086.69	417.959	582.157	223.907	0.4	16.4836	6.33983
MHCP.17.2.10c	0	base	12.2449	low	51.2	0.234	0.09	626.939	146.704	56.4245	1086.69	417.959	582.157	223.907	0.6	10.989	4.22655
MHCP.17.2.10c	0	high	14.6939	base	64	0.234	0.09	940.408	220.056	84.6367	1630.04	626.939	873.236	335.86	0.4	24.7253	9.50975
MHCP.17.2.10c	0	high	14.6939	base	64	0.234	0.09	940.408	220.056	84.6367	1630.04	626.939	873.236	335.86	0.6	16.4836	6.33983
MHCP.17.2.10c	0	high	14.6939	high	76.8	0.234	0.09	1128.49	264.067	101.564	1956.05	752.327	1047.88	403.032	0.4	29.6704	11.4117
MHCP.17.2.10c	0	high	14.6939	high	76.8	0.234	0.09	1128.49	264.067	101.564	1956.05	752.327	1047.88	403.032	0.6	19.7803	7.6078
MHCP.17.2.10c	0	high	14.6939	low	51.2	0.234	0.09	752.327	176.044	67.7094	1304.03	501.551	698.589	268.688	0.4	19.7803	7.6078
MHCP.17.2.10c	0	high	14.6939	low	51.2	0.234	0.09	752.327	176.044	67.7094	1304.03	501.551	698.589	268.688	0.6	13.1868	5.07186
MHCP.17.2.10c	0	low	9.79592	base	64	0.234	0.09	626.939	146.704	56.4245	1086.69	417.959	582.157	223.907	0.4	16.4836	6.33983
MHCP.17.2.10c	0	low	9.79592	base	64	0.234	0.09	626.939	146.704	56.4245	1086.69	417.959	582.157	223.907	0.6	10.989	4.22655
MHCP.17.2.10c	0	low	9.79592	high	76.8	0.234	0.09	752.327	176.044	67.7094	1304.03	501.551	698.589	268.688	0.4	19.7803	7.6078
MHCP.17.2.10c	0	low	9.79592	high	76.8	0.234	0.09	752.327	176.044	67.7094	1304.03	501.551	698.589	268.688	0.6	13.1868	5.07186
MHCP.17.2.10c	0	low	9.79592	low	51.2	0.234	0.09	501.551	117.363	45.1396	869.355	334.367	465.726	179.125	0.4	13.1868	5.07186
MHCP.17.2.10c	0	low	9.79592	low	51.2	0.234	0.09	501.551	117.363	45.1396	869.355	334.367	465.726	179.125	0.6	8.79123	3.38124
MHCP.17.2.10c	-0.5	base	12.2449	base	64	0.359	0.102	783.673	281.339	79.9347	2083.99	592.109	1116.42	317.201	0.4	31.6111	8.98143
MHCP.17.2.10c	-0.5	base	12.2449	base	64	0.359	0.102	783.673	281.339	79.9347	2083.99	592.109	1116.42	317.201	0.6	21.0741	5.98762
MHCP.17.2.10c	-0.5	base	12.2449	high	76.8	0.359	0.102	940.408	337.607	95.9216	2500.79	710.531	1339.71	380.641	0.4	37.9333	10.7777
MHCP.17.2.10c	-0.5	base	12.2449	high	76.8	0.359	0.102	940.408	337.607	95.9216	2500.79	710.531	1339.71	380.641	0.6	25.2889	7.18514
MHCP.17.2.10c	-0.5	base	12.2449	low	51.2	0.359	0.102	626.939	225.071	63.9478	1667.19	473.687	893.139	253.761	0.4	25.2889	7.18514
MHCP.17.2.10c	-0.5	base	12.2449	low	51.2	0.359	0.102	626.939	225.071	63.9478	1667.19	473.687	893.139	253.761	0.6	16.8593	4.79009
MHCP.17.2.10c	-0.5	high	14.6939	base	64	0.359	0.102	940.408	337.607	95.9216	2500.79	710.531	1339.71	380.641	0.4	37.9333	10.7777
MHCP.17.2.10c	-0.5	high	14.6939	base	64	0.359	0.102	940.408	337.607	95.9216	2500.79	710.531	1339.71	380.641	0.6	25.2889	7.18514
MHCP.17.2.10c	-0.5	high	14.6939	high	76.8	0.359	0.102	1128.49	405.128	115.106	3000.95	852.637	1607.65	456.77	0.4	45.52	12.9333
MHCP.17.2.10c	-0.5	high	14.6939	high	76.8	0.359	0.102	1128.49	405.128	115.106	3000.95	852.637	1607.65	456.77	0.6	30.3467	8.62217
MHCP.17.2.10c	-0.5	high	14.6939	low	51.2	0.359	0.102	752.327	270.085	76.7373	2000.63	568.424	1071.77	304.513	0.4	30.3467	8.62217
MHCP.17.2.10c	-0.5	high	14.6939	low	51.2	0.359	0.102	752.327	270.085	76.7373	2000.63	568.424	1071.77	304.513	0.6	20.2311	5.74811
MHCP.17.2.10c	-0.5	low	9.79592	base	64	0.359	0.102	626.939	225.071	63.9478	1667.19	473.687	893.139	253.761	0.4	25.2889	7.18514
MHCP.17.2.10c	-0.5	low	9.79592	base	64	0.359	0.102	626.939	225.071	63.9478	1667.19	473.687	893.139	253.761	0.6	16.8593	4.79009
MHCP.17.2.10c	-0.5	low	9.79592	high	76.8	0.359	0.102	752.327	270.085	76.7373	2000.63	568.424	1071.77	304.513	0.4	30.3467	8.62217
MHCP.17.2.10c	-0.5	low	9.79592	high	76.8	0.359	0.102	752.327	270.085	76.7373	2000.63	568.424	1071.77	304.513	0.6	20.2311	5.74811
MHCP.17.2.10c	-0.5	low	9.79592	low	51.2	0.359	0.102	501.551	180.057	51.1582	1333.75	378.95	714.511	203.009	0.4	20.2311	5.74811
MHCP.17.2.10c	-0.5	low	9.79592	low	51.2	0.359	0.102	501.551	180.057	51.1582	1333.75	378.95	714.511	203.009	0.6	13.4874	3.83208
MHCP.17.2.10c	+0.5	base	12.2449	base	64	0.304	0.096	783.673	238.237	75.2327	1764.72	557.279	945.384	298.542	0.4	26.7682	8.45311
MHCP.17.2.10c	+0.5	base	12.2449	base	64	0.304	0.096	783.673	238.237	75.2327	1764.72	557.279	945.384	298.542	0.6	17.8454	5.6354
MHCP.17.2.10c	+0.5	base	12.2449	high	76.8	0.304	0.096	940.408	285.884	90.2792	2117.66	668.735	1134.46	358.251	0.4	32.1218	10.1437
MHCP.17.2.10c	+0.5	base	12.2449	high	76.8	0.304	0.096	940.408	285.884	90.2792	2117.66	668.735	1134.46	358.251	0.6	21.4145	6.76249
MHCP.17.2.10c	+0.5	base	12.2449	low	51.2	0.304	0.096	626.939	190.589	60.1861	1411.77	445.823	756.307	238.834	0.4	21.4145	6.76249
MHCP.17.2.10c	+0.5	base	12.2449	low	51.2	0.304	0.096	626.939	190.589	60.1861	1411.77	445.823	756.307	238.834	0.6	14.2764	4.50832
MHCP.17.2.10c	+0.5	high	14.6939	base	64	0.304	0.096	940.408	285.884	90.2792	2117.66	668.735	1134.46	358.251	0.4	32.1218	10.1437
MHCP.17.2.10c	+0.5	high	14.6939	base	64	0.304	0.096	940.408	285.884	90.2792	2117.66	668.735	1134.46	358.251	0.6	21.4145	6.76249
MHCP.17.2.10c	+0.5	high	14.6939	high	76.8	0.304	0.096	1128.49	343.061	108.335	2541.19	802.482	1361.35	429.901	0.4	38.5462	12.1725
MHCP.17.2.10c	+0.5	high	14.6939	high	76.8	0.304	0.096	1128.49	343.061	108.335	2541.19	802.482	1361.35	429.901	0.6	25.6974	8.11498
MHCP.17.2.10c	+0.5	high	14.6939	low	51.2	0.304	0.096	752.327	228.707	72.2233	1694.13	534.988	907.569	286.601	0.4	25.6974	8.11498
MHCP.17.2.10c	+0.5	high	14.6939	low	51.2	0.304	0.096	752.327	228.707	72.2233	1694.13	534.988	907.569	286.601	0.6	17.1316	5.40999
MHCP.17.2.10c	+0.5	low	9.79592	base	64	0.304	0.096	626.939	190.589	60.1861	1411.77	445.823	756.307	238.834	0.4	21.4145	6.76249
MHCP.17.2.10c	+0.5	low	9.79592	base	64	0.304	0.096	626.939	190.589	60.1861	1411.77	445.823	756.307	238.834	0.6	14.2764	4.50832
MHCP.17.2.10c	+0.5	low	9.79592	high	76.8	0.304	0.096	752.327	228.707	72.2233	1694.13	534.988	907.569	286.601	0.4	25.6974	8.11498
MHCP.17.2.10c	+0.5	low	9.79592	high	76.8	0.304	0.096	752.327	228.707	72.2233	1694.13	534.988	907.569	286.601	0.6	17.1316	5.40999
MHCP.17.2.10c	+0.5	low	9.79592	low	51.2	0.304	0.096	501.551	152.472	48.1489	1129.42	356.659	605.046	191.067	0.4	17.1316	5.40999
MHCP.17.2.10c	+0.5	low	9.79592	low	51.2	0.304	0.096	501.551	152.472	48.1489	1129.42	356.659	605.046	191.067	0.6	11.4211	3.60666
MHCP.17.2.10a	0	base	68.0272	base	12	0.142	0.077	816.327	115.918	62.8571	858.655	465.608	459.994	249.433	0.4	13.0245	7.0626
MHCP.17.2.10a	0	base	68.0272	base	12	0.142	0.077	816.327	115.918	62.8571	858.655	465.608	459.994	249.433	0.6	8.68302	4.7084
MHCP.17.2.10a	0	base	68.0272	high	14.4	0.142	0.077	979.592	139.102	75.4286	1030.39	558.73	551.992	299.32	0.4	15.6294	8.47512
MHCP.17.2.10a	0	base	68.0272	high	14.4	0.142	0.077	979.592	139.102	75.4286	1030.39	558.73	551.992	299.32	0.6	10.4196	5.65008
MHCP.17.2.10a	0	base	68.0272	low	9.6	0.142	0.077	653.061	92.7347	50.2857	686.924	372.487	367.995	199.546	0.4	10.4196	5.65008
MHCP.17.2.10a	0	base	68.0272	low	9.6	0.142	0.077	653.061	92.7347	50.2857	686.924	372.487	367.995	199.546	0.6	6.94642	3.76672
MHCP.17.2.10a	0	high	81.6327	base	12	0.142	0.077	979.592	139.102	75.4286	1030.39	558.73	551.992	299.32	0.4	15.6294	8.47512
MHCP.17.2.10a	0	high	81.6327	base	12	0.142	0.077	979.592	139.102	75.4286	1030.39	558.73	551.992	299.32	0.6	10.4196	5.65008
MHCP.17.2.10a	0	high	81.6327	high	14.4	0.142	0.077	1175.51	166.922	90.5143	1236.46	670.476	662.391	359.184	0.4	18.7553	10.1701
MHCP.17.2.10a	0	high	81.6327	high	14.4	0.142	0.077	1175.51	166.922	90.5143	1236.46	670.476	662.391	359.184	0.6	12.5036	6.7801
MHCP.17.2.10a	0	high	81.6327	low	9.6	0.142	0.077	783.673	111.282	60.3429	824.308	446.984	441.594	239.456	0.4	12.5036	6.7801
MHCP.17.2.10a	0	high	81.6327	low	9.6	0.142	0.077	783.673	111.282	60.3429	824.308	446.984	441.594	239.456	0.6	8.3357	4.52006
MHCP.17.2.10a	0	low	54.4218	base	12	0.142	0.077	653.061	92.7347	50.2857	686.924	372.487	367.995	199.546	0.4	10.4196	5.65008
MHCP.17.2.10a	0	low	54.4218	base	12	0.142	0.077	653.061	92.7347	50.2857	686.924	372.487	367.995	199.546	0.6	6.94642	3.76672
MHCP.17.2.10a	0	low	54.4218	high	14.4	0.142	0.077	783.673	111.282	60.3429	824.308	446.984	441.594	239.456	0.4	12.5036	6.7801
MHCP.17.2.10a	0	low	54.4218	high	14.4	0.142	0.077	783.673	111.282	60.3429	824.308	446.984	441.594	239.456	0.6	8.3357	4.52006
MHCP.17.2.10a	0	low	54.4218	low	9.6	0.142	0.077	522.449	74.1878	40.2286	549.539	297.989	294.396	159.637	0.4	8.3357	4.52006
MHCP.17.2.10a	0	low	54.4218	low	9.6	0.142	0.077	522.449	74.1878	40.2286	549.539	297.989	294.396	159.637	0.6	5.55714	3.01338
MHCP.17.2.10a	-0.5	base	68.0272	base	12	0.3	0.097	816.327	244.898	79.1837	1814.06	586.546	971.817	314.221	0.4	27.5166	8.89704
MHCP.17.2.10a	-0.5	base	68.0272	base	12	0.3	0.097	816.327	244.898	79.1837	1814.06	586.546	971.817	314.221	0.6	18.3444	5.93136
MHCP.17.2.10a	-0.5	base	68.0272	high	14.4	0.3	0.097	979.592	293.878	95.0204	2176.87	703.855	1166.18	377.065	0.4	33.0199	10.6765
MHCP.17.2.10a	-0.5	base	68.0272	high	14.4	0.3	0.097	979.592	293.878	95.0204	2176.87	703.855	1166.18	377.065	0.6	22.0133	7.11763
MHCP.17.2.10a	-0.5	base	68.0272	low	9.6	0.3	0.097	653.061	195.918	63.3469	1451.25	469.237	777.454	251.377	0.4	22.0133	7.11763
MHCP.17.2.10a	-0.5	base	68.0272	low	9.6	0.3	0.097	653.061	195.918	63.3469	1451.25	469.237	777.454	251.377	0.6	14.6755	4.74509
MHCP.17.2.10a	-0.5	high	81.6327	base	12	0.3	0.097	979.592	293.878	95.0204	2176.87	703.855	1166.18	377.065	0.4	33.0199	10.6765
MHCP.17.2.10a	-0.5	high	81.6327	base	12	0.3	0.097	979.592	293.878	95.0204	2176.87	703.855	1166.18	377.065	0.6	22.0133	7.11763
MHCP.17.2.10a	-0.5	high	81.6327	high	14.4	0.3	0.097	1175.51	352.653	114.024	2612.24	844.626	1399.42	452.478	0.4	39.6239	12.8117
MHCP.17.2.10a	-0.5	high	81.6327	high	14.4	0.3	0.097	1175.51	352.653	114.024	2612.24	844.626	1399.42	452.478	0.6	26.416	8.54116
MHCP.17.2.10a	-0.5	high	81.6327	low	9.6	0.3	0.097	783.673	235.102	76.0163	1741.5	563.084	932.945	301.652	0.4	26.416	8.54116
MHCP.17.2.10a	-0.5	high	81.6327	low	9.6	0.3	0.097	783.673	235.102	76.0163	1741.5	563.084	932.945	301.652	0.6	17.6106	5.69411
MHCP.17.2.10a	-0.5	low	54.4218	base	12	0.3	0.097	653.061	195.918	63.3469	1451.25	469.237	777.454	251.377	0.4	22.0133	7.11763
MHCP.17.2.10a	-0.5	low	54.4218	base	12	0.3	0.097	653.061	195.918	63.3469	1451.25	469.237	777.454	251.377	0.6	14.6755	4.74509
MHCP.17.2.10a	-0.5	low	54.4218	high	14.4	0.3	0.097	783.673	235.102	76.0163	1741.5	563.084	932.945	301.652	0.4	26.416	8.54116
MHCP.17.2.10a	-0.5	low	54.4218	high	14.4	0.3	0.097	783.673	235.102	76.0163	1741.5	563.084	932.945	301.652	0.6	17.6106	5.69411
MHCP.17.2.10a	-0.5	low	54.4218	low	9.6	0.3	0.097	522.449	156.735	50.6776	1161	375.389	621.963	201.101	0.4	17.6106	5.69411
MHCP.17.2.10a	-0.5	low	54.4218	low	9.6	0.3	0.097	522.449	156.735	50.6776	1161	375.389	621.963	201.101	0.6	11.7404	3.79607
MHCP.17.2.10a	+0.5	base	68.0272	base	12	0.256	0.089	816.327	208.98	72.6531	1548	538.171	829.284	288.306	0.4	23.4809	8.16327
MHCP.17.2.10a	+0.5	base	68.0272	base	12	0.256	0.089	816.327	208.98	72.6531	1548	538.171	829.284	288.306	0.6	15.6539	5.44218
MHCP.17.2.10a	+0.5	base	68.0272	high	14.4	0.256	0.089	979.592	250.776	87.1837	1857.6	645.805	995.141	345.967	0.4	28.177	9.79592
MHCP.17.2.10a	+0.5	base	68.0272	high	14.4	0.256	0.089	979.592	250.776	87.1837	1857.6	645.805	995.141	345.967	0.6	18.7847	6.53061
MHCP.17.2.10a	+0.5	base	68.0272	low	9.6	0.256	0.089	653.061	167.184	58.1224	1238.4	430.537	663.427	230.645	0.4	18.7847	6.53061
MHCP.17.2.10a	+0.5	base	68.0272	low	9.6	0.256	0.089	653.061	167.184	58.1224	1238.4	430.537	663.427	230.645	0.6	12.5231	4.35374
MHCP.17.2.10a	+0.5	high	81.6327	base	12	0.256	0.089	979.592	250.776	87.1837	1857.6	645.805	995.141	345.967	0.4	28.177	9.79592
MHCP.17.2.10a	+0.5	high	81.6327	base	12	0.256	0.089	979.592	250.776	87.1837	1857.6	645.805	995.141	345.967	0.6	18.7847	6.53061
MHCP.17.2.10a	+0.5	high	81.6327	high	14.4	0.256	0.089	1175.51	300.931	104.62	2229.12	774.966	1194.17	415.16	0.4	33.8124	11.7551
MHCP.17.2.10a	+0.5	high	81.6327	high	14.4	0.256	0.089	1175.51	300.931	104.62	2229.12	774.966	1194.17	415.16	0.6	22.5416	7.83673
MHCP.17.2.10a	+0.5	high	81.6327	low	9.6	0.256	0.089	783.673	200.62	69.7469	1486.08	516.644	796.113	276.774	0.4	22.5416	7.83673
MHCP.17.2.10a	+0.5	high	81.6327	low	9.6	0.256	0.089	783.673	200.62	69.7469	1486.08	516.644	796.113	276.774	0.6	15.0277	5.22449
MHCP.17.2.10a	+0.5	low	54.4218	base	12	0.256	0.089	653.061	167.184	58.1224	1238.4	430.537	663.427	230.645	0.4	18.7847	6.53061
MHCP.17.2.10a	+0.5	low	54.4218	base	12	0.256	0.089	653.061	167.184	58.1224	1238.4	430.537	663.427	230.645	0.6	12.5231	4.35374
MHCP.17.2.10a	+0.5	low	54.4218	high	14.4	0.256	0.089	783.673	200.62	69.7469	1486.08	516.644	796.113	276.774	0.4	22.5416	7.83673
MHCP.17.2.10a	+0.5	low	54.4218	high	14.4	0.256	0.089	783.673	200.62	69.7469	1486.08	516.644	796.113	276.774	0.6	15.0277	5.22449
MHCP.17.2.10a	+0.5	low	54.4218	low	9.6	0.256	0.089	522.449	133.747	46.498	990.718	344.429	530.742	184.516	0.4	15.0277	5.22449
MHCP.17.2.10a	+0.5	low	54.4218	low	9.6	0.256	0.089	522.449	133.747	46.498	990.718	344.429	530.742	184.516	0.6	10.0185	3.48299
MHCP.17.1.7	0	base	68.0272	base	12	0.206	0.081	816.327	168.163	66.1224	1245.65	489.796	667.315	262.391	0.4	18.8947	7.42949
MHCP.17.1.7	0	base	68.0272	base	12	0.206	0.081	816.327	168.163	66.1224	1245.65	489.796	667.315	262.391	0.6	12.5965	4.95299
MHCP.17.1.7	0	base	68.0272	high	14.4	0.206	0.081	979.592	201.796	79.3469	1494.78	587.755	800.777	314.869	0.4	22.6737	8.91539
MHCP.17.1.7	0	base	68.0272	high	14.4	0.206	0.081	979.592	201.796	79.3469	1494.78	587.755	800.777	314.869	0.6	15.1158	5.94359
MHCP.17.1.7	0	base	68.0272	low	9.6	0.206	0.081	653.061	134.531	52.898	996.523	391.837	533.852	209.913	0.4	15.1158	5.94359
MHCP.17.1.7	0	base	68.0272	low	9.6	0.206	0.081	653.061	134.531	52.898	996.523	391.837	533.852	209.913	0.6	10.0772	3.96239
MHCP.17.1.7	0	high	81.6327	base	12	0.206	0.081	979.592	201.796	79.3469	1494.78	587.755	800.777	314.869	0.4	22.6737	8.91539
MHCP.17.1.7	0	high	81.6327	base	12	0.206	0.081	979.592	201.796	79.3469	1494.78	587.755	800.777	314.869	0.6	15.1158	5.94359
MHCP.17.1.7	0	high	81.6327	high	14.4	0.206	0.081	1175.51	242.155	95.2163	1793.74	705.306	960.933	377.843	0.4	27.2084	10.6985
MHCP.17.1.7	0	high	81.6327	high	14.4	0.206	0.081	1175.51	242.155	95.2163	1793.74	705.306	960.933	377.843	0.6	18.139	7.13231
MHCP.17.1.7	0	high	81.6327	low	9.6	0.206	0.081	783.673	161.437	63.4776	1195.83	470.204	640.622	251.895	0.4	18.139	7.13231
MHCP.17.1.7	0	high	81.6327	low	9.6	0.206	0.081	783.673	161.437	63.4776	1195.83	470.204	640.622	251.895	0.6	12.0926	4.75487
MHCP.17.1.7	0	low	54.4218	base	12	0.206	0.081	653.061	134.531	52.898	996.523	391.837	533.852	209.913	0.4	15.1158	5.94359
MHCP.17.1.7	0	low	54.4218	base	12	0.206	0.081	653.061	134.531	52.898	996.523	391.837	533.852	209.913	0.6	10.0772	3.96239
MHCP.17.1.7	0	low	54.4218	high	14.4	0.206	0.081	783.673	161.437	63.4776	1195.83	470.204	640.622	251.895	0.4	18.139	7.13231
MHCP.17.1.7	0	low	54.4218	high	14.4	0.206	0.081	783.673	161.437	63.4776	1195.83	470.204	640.622	251.895	0.6	12.0926	4.75487
MHCP.17.1.7	0	low	54.4218	low	9.6	0.206	0.081	522.449	107.624	42.3184	797.218	313.469	427.081	167.93	0.4	12.0926	4.75487
MHCP.17.1.7	0	low	54.4218	low	9.6	0.206	0.081	522.449	107.624	42.3184	797.218	313.469	427.081	167.93	0.6	8.06176	3.16992
MHCP.17.1.7	-0.5	base	68.0272	base	12	0.344	0.1	816.327	280.816	81.6327	2080.12	604.686	1114.35	323.939	0.4	31.5524	9.17221
MHCP.17.1.7	-0.5	base	68.0272	base	12	0.344	0.1	816.327	280.816	81.6327	2080.12	604.686	1114.35	323.939	0.6	21.0349	6.11481
MHCP.17.1.7	-0.5	base	68.0272	high	14.4	0.344	0.1	979.592	336.98	97.9592	2496.15	725.624	1337.22	388.727	0.4	37.8629	11.0066
MHCP.17.1.7	-0.5	base	68.0272	high	14.4	0.344	0.1	979.592	336.98	97.9592	2496.15	725.624	1337.22	388.727	0.6	25.2419	7.33777
MHCP.17.1.7	-0.5	base	68.0272	low	9.6	0.344	0.1	653.061	224.653	65.3061	1664.1	483.749	891.48	259.151	0.4	25.2419	7.33777
MHCP.17.1.7	-0.5	base	68.0272	low	9.6	0.344	0.1	653.061	224.653	65.3061	1664.1	483.749	891.48	259.151	0.6	16.8279	4.89184
MHCP.17.1.7	-0.5	high	81.6327	base	12	0.344	0.1	979.592	336.98	97.9592	2496.15	725.624	1337.22	388.727	0.4	37.8629	11.0066
MHCP.17.1.7	-0.5	high	81.6327	base	12	0.344	0.1	979.592	336.98	97.9592	2496.15	725.624	1337.22	388.727	0.6	25.2419	7.33777
MHCP.17.1.7	-0.5	high	81.6327	high	14.4	0.344	0.1	1175.51	404.376	117.551	2995.37	870.748	1604.66	466.472	0.4	45.4355	13.208
MHCP.17.1.7	-0.5	high	81.6327	high	14.4	0.344	0.1	1175.51	404.376	117.551	2995.37	870.748	1604.66	466.472	0.6	30.2903	8.80532
MHCP.17.1.7	-0.5	high	81.6327	low	9.6	0.344	0.1	783.673	269.584	78.3673	1996.92	580.499	1069.78	310.982	0.4	30.2903	8.80532
MHCP.17.1.7	-0.5	high	81.6327	low	9.6	0.344	0.1	783.673	269.584	78.3673	1996.92	580.499	1069.78	310.982	0.6	20.1935	5.87021
MHCP.17.1.7	-0.5	low	54.4218	base	12	0.344	0.1	653.061	224.653	65.3061	1664.1	483.749	891.48	259.151	0.4	25.2419	7.33777
MHCP.17.1.7	-0.5	low	54.4218	base	12	0.344	0.1	653.061	224.653	65.3061	1664.1	483.749	891.48	259.151	0.6	16.8279	4.89184
MHCP.17.1.7	-0.5	low	54.4218	high	14.4	0.344	0.1	783.673	269.584	78.3673	1996.92	580.499	1069.78	310.982	0.4	30.2903	8.80532
MHCP.17.1.7	-0.5	low	54.4218	high	14.4	0.344	0.1	783.673	269.584	78.3673	1996.92	580.499	1069.78	310.982	0.6	20.1935	5.87021
MHCP.17.1.7	-0.5	low	54.4218	low	9.6	0.344	0.1	522.449	179.722	52.2449	1331.28	386.999	713.184	207.321	0.4	20.1935	5.87021
MHCP.17.1.7	-0.5	low	54.4218	low	9.6	0.344	0.1	522.449	179.722	52.2449	1331.28	386.999	713.184	207.321	0.6	13.4624	3.91348
MHCP.17.1.7	+0.5	base	68.0272	base	12	0.292	0.094	816.327	238.367	76.7347	1765.68	568.405	945.902	304.503	0.4	26.7828	8.62188
MHCP.17.1.7	+0.5	base	68.0272	base	12	0.292	0.094	816.327	238.367	76.7347	1765.68	568.405	945.902	304.503	0.6	17.8552	5.74792
MHCP.17.1.7	+0.5	base	68.0272	high	14.4	0.292	0.094	979.592	286.041	92.0816	2118.82	682.086	1135.08	365.403	0.4	32.1394	10.3463
MHCP.17.1.7	+0.5	base	68.0272	high	14.4	0.292	0.094	979.592	286.041	92.0816	2118.82	682.086	1135.08	365.403	0.6	21.4263	6.8975
MHCP.17.1.7	+0.5	base	68.0272	low	9.6	0.292	0.094	653.061	190.694	61.3878	1412.55	454.724	756.722	243.602	0.4	21.4263	6.8975
MHCP.17.1.7	+0.5	base	68.0272	low	9.6	0.292	0.094	653.061	190.694	61.3878	1412.55	454.724	756.722	243.602	0.6	14.2842	4.59833
MHCP.17.1.7	+0.5	high	81.6327	base	12	0.292	0.094	979.592	286.041	92.0816	2118.82	682.086	1135.08	365.403	0.4	32.1394	10.3463
MHCP.17.1.7	+0.5	high	81.6327	base	12	0.292	0.094	979.592	286.041	92.0816	2118.82	682.086	1135.08	365.403	0.6	21.4263	6.8975
MHCP.17.1.7	+0.5	high	81.6327	high	14.4	0.292	0.094	1175.51	343.249	110.498	2542.59	818.503	1362.1	438.484	0.4	38.5673	12.4155
MHCP.17.1.7	+0.5	high	81.6327	high	14.4	0.292	0.094	1175.51	343.249	110.498	2542.59	818.503	1362.1	438.484	0.6	25.7115	8.277
MHCP.17.1.7	+0.5	high	81.6327	low	9.6	0.292	0.094	783.673	228.833	73.6653	1695.06	545.669	908.066	292.323	0.4	25.7115	8.277
MHCP.17.1.7	+0.5	high	81.6327	low	9.6	0.292	0.094	783.673	228.833	73.6653	1695.06	545.669	908.066	292.323	0.6	17.141	5.518
MHCP.17.1.7	+0.5	low	54.4218	base	12	0.292	0.094	653.061	190.694	61.3878	1412.55	454.724	756.722	243.602	0.4	21.4263	6.8975
MHCP.17.1.7	+0.5	low	54.4218	base	12	0.292	0.094	653.061	190.694	61.3878	1412.55	454.724	756.722	243.602	0.6	14.2842	4.59833
MHCP.17.1.7	+0.5	low	54.4218	high	14.4	0.292	0.094	783.673	228.833	73.6653	1695.06	545.669	908.066	292.323	0.4	25.7115	8.277
MHCP.17.1.7	+0.5	low	54.4218	high	14.4	0.292	0.094	783.673	228.833	73.6653	1695.06	545.669	908.066	292.323	0.6	17.141	5.518
MHCP.17.1.7	+0.5	low	54.4218	low	9.6	0.292	0.094	522.449	152.555	49.1102	1130.04	363.779	605.377	194.882	0.4	17.141	5.518
MHCP.17.1.7	+0.5	low	54.4218	low	9.6	0.292	0.094	522.449	152.555	49.1102	1130.04	363.779	605.377	194.882	0.6	11.4273	3.67867
MHCP.14.2.4a	0	base	68.0272	base	12	0.346	0.151	816.327	282.449	123.265	2092.21	913.076	1120.83	489.148	0.4	31.7358	13.85
MHCP.14.2.4a	0	base	68.0272	base	12	0.346	0.151	816.327	282.449	123.265	2092.21	913.076	1120.83	489.148	0.6	21.1572	9.23336
MHCP.14.2.4a	0	base	68.0272	high	14.4	0.346	0.151	979.592	338.939	147.918	2510.66	1095.69	1345	586.978	0.4	38.083	16.62
MHCP.14.2.4a	0	base	68.0272	high	14.4	0.346	0.151	979.592	338.939	147.918	2510.66	1095.69	1345	586.978	0.6	25.3887	11.08
MHCP.14.2.4a	0	base	68.0272	low	9.6	0.346	0.151	653.061	225.959	98.6122	1673.77	730.461	896.663	391.318	0.4	25.3887	11.08
MHCP.14.2.4a	0	base	68.0272	low	9.6	0.346	0.151	653.061	225.959	98.6122	1673.77	730.461	896.663	391.318	0.6	16.9258	7.38669
MHCP.14.2.4a	0	high	81.6327	base	12	0.346	0.151	979.592	338.939	147.918	2510.66	1095.69	1345	586.978	0.4	38.083	16.62
MHCP.14.2.4a	0	high	81.6327	base	12	0.346	0.151	979.592	338.939	147.918	2510.66	1095.69	1345	586.978	0.6	25.3887	11.08
MHCP.14.2.4a	0	high	81.6327	high	14.4	0.346	0.151	1175.51	406.727	177.502	3012.79	1314.83	1613.99	704.373	0.4	45.6996	19.944
MHCP.14.2.4a	0	high	81.6327	high	14.4	0.346	0.151	1175.51	406.727	177.502	3012.79	1314.83	1613.99	704.373	0.6	30.4664	13.296
MHCP.14.2.4a	0	high	81.6327	low	9.6	0.346	0.151	783.673	271.151	118.335	2008.53	876.553	1076	469.582	0.4	30.4664	13.296
MHCP.14.2.4a	0	high	81.6327	low	9.6	0.346	0.151	783.673	271.151	118.335	2008.53	876.553	1076	469.582	0.6	20.3109	8.86402
MHCP.14.2.4a	0	low	54.4218	base	12	0.346	0.151	653.061	225.959	98.6122	1673.77	730.461	896.663	391.318	0.4	25.3887	11.08
MHCP.14.2.4a	0	low	54.4218	base	12	0.346	0.151	653.061	225.959	98.6122	1673.77	730.461	896.663	391.318	0.6	16.9258	7.38669
MHCP.14.2.4a	0	low	54.4218	high	14.4	0.346	0.151	783.673	271.151	118.335	2008.53	876.553	1076	469.582	0.4	30.4664	13.296
MHCP.14.2.4a	0	low	54.4218	high	14.4	0.346	0.151	783.673	271.151	118.335	2008.53	876.553	1076	469.582	0.6	20.3109	8.86402
MHCP.14.2.4a	0	low	54.4218	low	9.6	0.346	0.151	522.449	180.767	78.8898	1339.02	584.369	717.331	313.055	0.4	20.3109	8.86402
MHCP.14.2.4a	0	low	54.4218	low	9.6	0.346	0.151	522.449	180.767	78.8898	1339.02	584.369	717.331	313.055	0.6	13.5406	5.90935
MHCP.14.2.4a	-0.5	base	68.0272	base	12	0.412	0.115	816.327	336.327	93.8776	2491.31	695.389	1334.63	372.53	0.4	37.7895	10.548
MHCP.14.2.4a	-0.5	base	68.0272	base	12	0.412	0.115	816.327	336.327	93.8776	2491.31	695.389	1334.63	372.53	0.6	25.193	7.03203
MHCP.14.2.4a	-0.5	base	68.0272	high	14.4	0.412	0.115	979.592	403.592	112.653	2989.57	834.467	1601.55	447.036	0.4	45.3474	12.6576
MHCP.14.2.4a	-0.5	base	68.0272	high	14.4	0.412	0.115	979.592	403.592	112.653	2989.57	834.467	1601.55	447.036	0.6	30.2316	8.43843
MHCP.14.2.4a	-0.5	base	68.0272	low	9.6	0.412	0.115	653.061	269.061	75.102	1993.05	556.311	1067.7	298.024	0.4	30.2316	8.43843
MHCP.14.2.4a	-0.5	base	68.0272	low	9.6	0.412	0.115	653.061	269.061	75.102	1993.05	556.311	1067.7	298.024	0.6	20.1544	5.62562
MHCP.14.2.4a	-0.5	high	81.6327	base	12	0.412	0.115	979.592	403.592	112.653	2989.57	834.467	1601.55	447.036	0.4	45.3474	12.6576
MHCP.14.2.4a	-0.5	high	81.6327	base	12	0.412	0.115	979.592	403.592	112.653	2989.57	834.467	1601.55	447.036	0.6	30.2316	8.43843
MHCP.14.2.4a	-0.5	high	81.6327	high	14.4	0.412	0.115	1175.51	484.31	135.184	3587.48	1001.36	1921.87	536.443	0.4	54.4169	15.1892
MHCP.14.2.4a	-0.5	high	81.6327	high	14.4	0.412	0.115	1175.51	484.31	135.184	3587.48	1001.36	1921.87	536.443	0.6	36.2779	10.1261
MHCP.14.2.4a	-0.5	high	81.6327	low	9.6	0.412	0.115	783.673	322.873	90.1224	2391.66	667.574	1281.24	357.629	0.4	36.2779	10.1261
MHCP.14.2.4a	-0.5	high	81.6327	low	9.6	0.412	0.115	783.673	322.873	90.1224	2391.66	667.574	1281.24	357.629	0.6	24.1853	6.75075
MHCP.14.2.4a	-0.5	low	54.4218	base	12	0.412	0.115	653.061	269.061	75.102	1993.05	556.311	1067.7	298.024	0.4	30.2316	8.43843
MHCP.14.2.4a	-0.5	low	54.4218	base	12	0.412	0.115	653.061	269.061	75.102	1993.05	556.311	1067.7	298.024	0.6	20.1544	5.62562
MHCP.14.2.4a	-0.5	low	54.4218	high	14.4	0.412	0.115	783.673	322.873	90.1224	2391.66	667.574	1281.24	357.629	0.4	36.2779	10.1261
MHCP.14.2.4a	-0.5	low	54.4218	high	14.4	0.412	0.115	783.673	322.873	90.1224	2391.66	667.574	1281.24	357.629	0.6	24.1853	6.75075
MHCP.14.2.4a	-0.5	low	54.4218	low	9.6	0.412	0.115	522.449	215.249	60.0816	1594.44	445.049	854.163	238.419	0.4	24.1853	6.75075
MHCP.14.2.4a	-0.5	low	54.4218	low	9.6	0.412	0.115	522.449	215.249	60.0816	1594.44	445.049	854.163	238.419	0.6	16.1235	4.5005
MHCP.14.2.4a	+0.5	base	68.0272	base	12	0.345	0.113	816.327	281.633	92.2449	2086.17	683.296	1117.59	366.051	0.4	31.6441	10.3646
MHCP.14.2.4a	+0.5	base	68.0272	base	12	0.345	0.113	816.327	281.633	92.2449	2086.17	683.296	1117.59	366.051	0.6	21.0961	6.90973
MHCP.14.2.4a	+0.5	base	68.0272	high	14.4	0.345	0.113	979.592	337.959	110.694	2503.4	819.955	1341.11	439.261	0.4	37.9729	12.4375
MHCP.14.2.4a	+0.5	base	68.0272	high	14.4	0.345	0.113	979.592	337.959	110.694	2503.4	819.955	1341.11	439.261	0.6	25.3153	8.29168
MHCP.14.2.4a	+0.5	base	68.0272	low	9.6	0.345	0.113	653.061	225.306	73.7959	1668.93	546.636	894.072	292.841	0.4	25.3153	8.29168
MHCP.14.2.4a	+0.5	base	68.0272	low	9.6	0.345	0.113	653.061	225.306	73.7959	1668.93	546.636	894.072	292.841	0.6	16.8769	5.52778
MHCP.14.2.4a	+0.5	high	81.6327	base	12	0.345	0.113	979.592	337.959	110.694	2503.4	819.955	1341.11	439.261	0.4	37.9729	12.4375
MHCP.14.2.4a	+0.5	high	81.6327	base	12	0.345	0.113	979.592	337.959	110.694	2503.4	819.955	1341.11	439.261	0.6	25.3153	8.29168
MHCP.14.2.4a	+0.5	high	81.6327	high	14.4	0.345	0.113	1175.51	405.551	132.833	3004.08	983.946	1609.33	527.114	0.4	45.5675	14.925
MHCP.14.2.4a	+0.5	high	81.6327	high	14.4	0.345	0.113	1175.51	405.551	132.833	3004.08	983.946	1609.33	527.114	0.6	30.3784	9.95001
MHCP.14.2.4a	+0.5	high	81.6327	low	9.6	0.345	0.113	783.673	270.367	88.5551	2002.72	655.964	1072.89	351.409	0.4	30.3784	9.95001
MHCP.14.2.4a	+0.5	high	81.6327	low	9.6	0.345	0.113	783.673	270.367	88.5551	2002.72	655.964	1072.89	351.409	0.6	20.2522	6.63334
MHCP.14.2.4a	+0.5	low	54.4218	base	12	0.345	0.113	653.061	225.306	73.7959	1668.93	546.636	894.072	292.841	0.4	25.3153	8.29168
MHCP.14.2.4a	+0.5	low	54.4218	base	12	0.345	0.113	653.061	225.306	73.7959	1668.93	546.636	894.072	292.841	0.6	16.8769	5.52778
MHCP.14.2.4a	+0.5	low	54.4218	high	14.4	0.345	0.113	783.673	270.367	88.5551	2002.72	655.964	1072.89	351.409	0.4	30.3784	9.95001
MHCP.14.2.4a	+0.5	low	54.4218	high	14.4	0.345	0.113	783.673	270.367	88.5551	2002.72	655.964	1072.89	351.409	0.6	20.2522	6.63334
MHCP.14.2.4a	+0.5	low	54.4218	low	9.6	0.345	0.113	522.449	180.245	59.0367	1335.15	437.309	715.258	234.273	0.4	20.2522	6.63334
MHCP.14.2.4a	+0.5	low	54.4218	low	9.6	0.345	0.113	522.449	180.245	59.0367	1335.15	437.309	715.258	234.273	0.6	13.5015	4.42223
MHCP.14.1.5b	0	base	68.0272	base	12	0.281	0.112	816.327	229.388	91.4286	1699.17	677.249	910.269	362.812	0.4	25.7739	10.2729
MHCP.14.1.5b	0	base	68.0272	base	12	0.281	0.112	816.327	229.388	91.4286	1699.17	677.249	910.269	362.812	0.6	17.1826	6.84858
MHCP.14.1.5b	0	base	68.0272	high	14.4	0.281	0.112	979.592	275.265	109.714	2039	812.698	1092.32	435.374	0.4	30.9287	12.3274
MHCP.14.1.5b	0	base	68.0272	high	14.4	0.281	0.112	979.592	275.265	109.714	2039	812.698	1092.32	435.374	0.6	20.6191	8.2183
MHCP.14.1.5b	0	base	68.0272	low	9.6	0.281	0.112	653.061	183.51	73.1429	1359.33	541.799	728.215	290.249	0.4	20.6191	8.2183
MHCP.14.1.5b	0	base	68.0272	low	9.6	0.281	0.112	653.061	183.51	73.1429	1359.33	541.799	728.215	290.249	0.6	13.7461	5.47887
MHCP.14.1.5b	0	high	81.6327	base	12	0.281	0.112	979.592	275.265	109.714	2039	812.698	1092.32	435.374	0.4	30.9287	12.3274
MHCP.14.1.5b	0	high	81.6327	base	12	0.281	0.112	979.592	275.265	109.714	2039	812.698	1092.32	435.374	0.6	20.6191	8.2183
MHCP.14.1.5b	0	high	81.6327	high	14.4	0.281	0.112	1175.51	330.318	131.657	2446.8	975.238	1310.79	522.449	0.4	37.1144	14.7929
MHCP.14.1.5b	0	high	81.6327	high	14.4	0.281	0.112	1175.51	330.318	131.657	2446.8	975.238	1310.79	522.449	0.6	24.7429	9.86196
MHCP.14.1.5b	0	high	81.6327	low	9.6	0.281	0.112	783.673	220.212	87.7714	1631.2	650.159	873.858	348.299	0.4	24.7429	9.86196
MHCP.14.1.5b	0	high	81.6327	low	9.6	0.281	0.112	783.673	220.212	87.7714	1631.2	650.159	873.858	348.299	0.6	16.4953	6.57464
MHCP.14.1.5b	0	low	54.4218	base	12	0.281	0.112	653.061	183.51	73.1429	1359.33	541.799	728.215	290.249	0.4	20.6191	8.2183
MHCP.14.1.5b	0	low	54.4218	base	12	0.281	0.112	653.061	183.51	73.1429	1359.33	541.799	728.215	290.249	0.6	13.7461	5.47887
MHCP.14.1.5b	0	low	54.4218	high	14.4	0.281	0.112	783.673	220.212	87.7714	1631.2	650.159	873.858	348.299	0.4	24.7429	9.86196
MHCP.14.1.5b	0	low	54.4218	high	14.4	0.281	0.112	783.673	220.212	87.7714	1631.2	650.159	873.858	348.299	0.6	16.4953	6.57464
MHCP.14.1.5b	0	low	54.4218	low	9.6	0.281	0.112	522.449	146.808	58.5143	1087.47	433.439	582.572	232.2	0.4	16.4953	6.57464
MHCP.14.1.5b	0	low	54.4218	low	9.6	0.281	0.112	522.449	146.808	58.5143	1087.47	433.439	582.572	232.2	0.6	10.9969	4.38309
MHCP.14.1.5b	-0.5	base	68.0272	base	12	0.385	0.106	816.327	314.286	86.5306	2328.04	640.967	1247.17	343.375	0.4	35.313	9.72254
MHCP.14.1.5b	-0.5	base	68.0272	base	12	0.385	0.106	816.327	314.286	86.5306	2328.04	640.967	1247.17	343.375	0.6	23.542	6.48169
MHCP.14.1.5b	-0.5	base	68.0272	high	14.4	0.385	0.106	979.592	377.143	103.837	2793.65	769.161	1496.6	412.051	0.4	42.3756	11.667
MHCP.14.1.5b	-0.5	base	68.0272	high	14.4	0.385	0.106	979.592	377.143	103.837	2793.65	769.161	1496.6	412.051	0.6	28.2504	7.77803
MHCP.14.1.5b	-0.5	base	68.0272	low	9.6	0.385	0.106	653.061	251.429	69.2245	1862.43	512.774	997.732	274.7	0.4	28.2504	7.77803
MHCP.14.1.5b	-0.5	base	68.0272	low	9.6	0.385	0.106	653.061	251.429	69.2245	1862.43	512.774	997.732	274.7	0.6	18.8336	5.18536
MHCP.14.1.5b	-0.5	high	81.6327	base	12	0.385	0.106	979.592	377.143	103.837	2793.65	769.161	1496.6	412.051	0.4	42.3756	11.667
MHCP.14.1.5b	-0.5	high	81.6327	base	12	0.385	0.106	979.592	377.143	103.837	2793.65	769.161	1496.6	412.051	0.6	28.2504	7.77803
MHCP.14.1.5b	-0.5	high	81.6327	high	14.4	0.385	0.106	1175.51	452.571	124.604	3352.38	922.993	1795.92	494.461	0.4	50.8507	14.0005
MHCP.14.1.5b	-0.5	high	81.6327	high	14.4	0.385	0.106	1175.51	452.571	124.604	3352.38	922.993	1795.92	494.461	0.6	33.9005	9.33364
MHCP.14.1.5b	-0.5	high	81.6327	low	9.6	0.385	0.106	783.673	301.714	83.0694	2234.92	615.329	1197.28	329.64	0.4	33.9005	9.33364
MHCP.14.1.5b	-0.5	high	81.6327	low	9.6	0.385	0.106	783.673	301.714	83.0694	2234.92	615.329	1197.28	329.64	0.6	22.6003	6.22243
MHCP.14.1.5b	-0.5	low	54.4218	base	12	0.385	0.106	653.061	251.429	69.2245	1862.43	512.774	997.732	274.7	0.4	28.2504	7.77803
MHCP.14.1.5b	-0.5	low	54.4218	base	12	0.385	0.106	653.061	251.429	69.2245	1862.43	512.774	997.732	274.7	0.6	18.8336	5.18536
MHCP.14.1.5b	-0.5	low	54.4218	high	14.4	0.385	0.106	783.673	301.714	83.0694	2234.92	615.329	1197.28	329.64	0.4	33.9005	9.33364
MHCP.14.1.5b	-0.5	low	54.4218	high	14.4	0.385	0.106	783.673	301.714	83.0694	2234.92	615.329	1197.28	329.64	0.6	22.6003	6.22243
MHCP.14.1.5b	-0.5	low	54.4218	low	9.6	0.385	0.106	522.449	201.143	55.3796	1489.95	410.219	798.186	219.76	0.4	22.6003	6.22243
MHCP.14.1.5b	-0.5	low	54.4218	low	9.6	0.385	0.106	522.449	201.143	55.3796	1489.95	410.219	798.186	219.76	0.6	15.0669	4.14828
MHCP.14.1.5b	+0.5	base	68.0272	base	12	0.324	0.102	816.327	264.49	83.2653	1959.18	616.78	1049.56	330.418	0.4	29.718	9.35565
MHCP.14.1.5b	+0.5	base	68.0272	base	12	0.324	0.102	816.327	264.49	83.2653	1959.18	616.78	1049.56	330.418	0.6	19.812	6.2371
MHCP.14.1.5b	+0.5	base	68.0272	high	14.4	0.324	0.102	979.592	317.388	99.9184	2351.02	740.136	1259.48	396.501	0.4	35.6615	11.2268
MHCP.14.1.5b	+0.5	base	68.0272	high	14.4	0.324	0.102	979.592	317.388	99.9184	2351.02	740.136	1259.48	396.501	0.6	23.7744	7.48452
MHCP.14.1.5b	+0.5	base	68.0272	low	9.6	0.324	0.102	653.061	211.592	66.6122	1567.35	493.424	839.65	264.334	0.4	23.7744	7.48452
MHCP.14.1.5b	+0.5	base	68.0272	low	9.6	0.324	0.102	653.061	211.592	66.6122	1567.35	493.424	839.65	264.334	0.6	15.8496	4.98968
MHCP.14.1.5b	+0.5	high	81.6327	base	12	0.324	0.102	979.592	317.388	99.9184	2351.02	740.136	1259.48	396.501	0.4	35.6615	11.2268
MHCP.14.1.5b	+0.5	high	81.6327	base	12	0.324	0.102	979.592	317.388	99.9184	2351.02	740.136	1259.48	396.501	0.6	23.7744	7.48452
MHCP.14.1.5b	+0.5	high	81.6327	high	14.4	0.324	0.102	1175.51	380.865	119.902	2821.22	888.163	1511.37	475.802	0.4	42.7939	13.4721
MHCP.14.1.5b	+0.5	high	81.6327	high	14.4	0.324	0.102	1175.51	380.865	119.902	2821.22	888.163	1511.37	475.802	0.6	28.5292	8.98143
MHCP.14.1.5b	+0.5	high	81.6327	low	9.6	0.324	0.102	783.673	253.91	79.9347	1880.82	592.109	1007.58	317.201	0.4	28.5292	8.98143
MHCP.14.1.5b	+0.5	high	81.6327	low	9.6	0.324	0.102	783.673	253.91	79.9347	1880.82	592.109	1007.58	317.201	0.6	19.0195	5.98762
MHCP.14.1.5b	+0.5	low	54.4218	base	12	0.324	0.102	653.061	211.592	66.6122	1567.35	493.424	839.65	264.334	0.4	23.7744	7.48452
MHCP.14.1.5b	+0.5	low	54.4218	base	12	0.324	0.102	653.061	211.592	66.6122	1567.35	493.424	839.65	264.334	0.6	15.8496	4.98968
MHCP.14.1.5b	+0.5	low	54.4218	high	14.4	0.324	0.102	783.673	253.91	79.9347	1880.82	592.109	1007.58	317.201	0.4	28.5292	8.98143
MHCP.14.1.5b	+0.5	low	54.4218	high	14.4	0.324	0.102	783.673	253.91	79.9347	1880.82	592.109	1007.58	317.201	0.6	19.0195	5.98762
MHCP.14.1.5b	+0.5	low	54.4218	low	9.6	0.324	0.102	522.449	169.273	53.2898	1253.88	394.739	671.72	211.467	0.4	19.0195	5.98762
MHCP.14.1.5b	+0.5	low	54.4218	low	9.6	0.324	0.102	522.449	169.273	53.2898	1253.88	394.739	671.72	211.467	0.6	12.6797	3.99175
MHCP.14.1.5a	0	base	38.5488	base	44	0.202	0.078	1696.15	342.621	132.299	2537.94	979.995	1359.61	524.997	0.4	38.4968	14.8651
MHCP.14.1.5a	0	base	38.5488	base	44	0.202	0.078	1696.15	342.621	132.299	2537.94	979.995	1359.61	524.997	0.6	25.6645	9.91006
MHCP.14.1.5a	0	base	38.5488	high	52.8	0.202	0.078	2035.37	411.146	158.759	3045.52	1175.99	1631.53	629.997	0.4	46.1961	17.8381
MHCP.14.1.5a	0	base	38.5488	high	52.8	0.202	0.078	2035.37	411.146	158.759	3045.52	1175.99	1631.53	629.997	0.6	30.7974	11.8921
MHCP.14.1.5a	0	base	38.5488	low	35.2	0.202	0.078	1356.92	274.097	105.839	2030.35	783.996	1087.69	419.998	0.4	30.7974	11.8921
MHCP.14.1.5a	0	base	38.5488	low	35.2	0.202	0.078	1356.92	274.097	105.839	2030.35	783.996	1087.69	419.998	0.6	20.5316	7.92805
MHCP.14.1.5a	0	high	46.2585	base	44	0.202	0.078	2035.37	411.146	158.759	3045.52	1175.99	1631.53	629.997	0.4	46.1961	17.8381
MHCP.14.1.5a	0	high	46.2585	base	44	0.202	0.078	2035.37	411.146	158.759	3045.52	1175.99	1631.53	629.997	0.6	30.7974	11.8921
MHCP.14.1.5a	0	high	46.2585	high	52.8	0.202	0.078	2442.45	493.375	190.511	3654.63	1411.19	1957.84	755.996	0.4	55.4354	21.4057
MHCP.14.1.5a	0	high	46.2585	high	52.8	0.202	0.078	2442.45	493.375	190.511	3654.63	1411.19	1957.84	755.996	0.6	36.9569	14.2705
MHCP.14.1.5a	0	high	46.2585	low	35.2	0.202	0.078	1628.3	328.916	127.007	2436.42	940.795	1305.22	503.997	0.4	36.9569	14.2705
MHCP.14.1.5a	0	high	46.2585	low	35.2	0.202	0.078	1628.3	328.916	127.007	2436.42	940.795	1305.22	503.997	0.6	24.6379	9.51366
MHCP.14.1.5a	0	low	30.839	base	44	0.202	0.078	1356.92	274.097	105.839	2030.35	783.996	1087.69	419.998	0.4	30.7974	11.8921
MHCP.14.1.5a	0	low	30.839	base	44	0.202	0.078	1356.92	274.097	105.839	2030.35	783.996	1087.69	419.998	0.6	20.5316	7.92805
MHCP.14.1.5a	0	low	30.839	high	52.8	0.202	0.078	1628.3	328.916	127.007	2436.42	940.795	1305.22	503.997	0.4	36.9569	14.2705
MHCP.14.1.5a	0	low	30.839	high	52.8	0.202	0.078	1628.3	328.916	127.007	2436.42	940.795	1305.22	503.997	0.6	24.6379	9.51366
MHCP.14.1.5a	0	low	30.839	low	35.2	0.202	0.078	1085.53	219.278	84.6716	1624.28	627.197	870.149	335.998	0.4	24.6379	9.51366
MHCP.14.1.5a	0	low	30.839	low	35.2	0.202	0.078	1085.53	219.278	84.6716	1624.28	627.197	870.149	335.998	0.6	16.4253	6.34244
MHCP.14.1.5a	-0.5	base	38.5488	base	44	0.34	0.099	1696.15	576.689	167.918	4271.77	1243.84	2288.45	666.343	0.4	64.7966	18.8672
MHCP.14.1.5a	-0.5	base	38.5488	base	44	0.34	0.099	1696.15	576.689	167.918	4271.77	1243.84	2288.45	666.343	0.6	43.1977	12.5782
MHCP.14.1.5a	-0.5	base	38.5488	high	52.8	0.34	0.099	2035.37	692.027	201.502	5126.13	1492.61	2746.14	799.611	0.4	77.7559	22.6407
MHCP.14.1.5a	-0.5	base	38.5488	high	52.8	0.34	0.099	2035.37	692.027	201.502	5126.13	1492.61	2746.14	799.611	0.6	51.8372	15.0938
MHCP.14.1.5a	-0.5	base	38.5488	low	35.2	0.34	0.099	1356.92	461.351	134.335	3417.42	995.072	1830.76	533.074	0.4	51.8372	15.0938
MHCP.14.1.5a	-0.5	base	38.5488	low	35.2	0.34	0.099	1356.92	461.351	134.335	3417.42	995.072	1830.76	533.074	0.6	34.5582	10.0625
MHCP.14.1.5a	-0.5	high	46.2585	base	44	0.34	0.099	2035.37	692.027	201.502	5126.13	1492.61	2746.14	799.611	0.4	77.7559	22.6407
MHCP.14.1.5a	-0.5	high	46.2585	base	44	0.34	0.099	2035.37	692.027	201.502	5126.13	1492.61	2746.14	799.611	0.6	51.8372	15.0938
MHCP.14.1.5a	-0.5	high	46.2585	high	52.8	0.34	0.099	2442.45	830.433	241.802	6151.35	1791.13	3295.37	959.534	0.4	93.307	27.1688
MHCP.14.1.5a	-0.5	high	46.2585	high	52.8	0.34	0.099	2442.45	830.433	241.802	6151.35	1791.13	3295.37	959.534	0.6	62.2047	18.1125
MHCP.14.1.5a	-0.5	high	46.2585	low	35.2	0.34	0.099	1628.3	553.622	161.202	4100.9	1194.09	2196.91	639.689	0.4	62.2047	18.1125
MHCP.14.1.5a	-0.5	high	46.2585	low	35.2	0.34	0.099	1628.3	553.622	161.202	4100.9	1194.09	2196.91	639.689	0.6	41.4698	12.075
MHCP.14.1.5a	-0.5	low	30.839	base	44	0.34	0.099	1356.92	461.351	134.335	3417.42	995.072	1830.76	533.074	0.4	51.8372	15.0938
MHCP.14.1.5a	-0.5	low	30.839	base	44	0.34	0.099	1356.92	461.351	134.335	3417.42	995.072	1830.76	533.074	0.6	34.5582	10.0625
MHCP.14.1.5a	-0.5	low	30.839	high	52.8	0.34	0.099	1628.3	553.622	161.202	4100.9	1194.09	2196.91	639.689	0.4	62.2047	18.1125
MHCP.14.1.5a	-0.5	low	30.839	high	52.8	0.34	0.099	1628.3	553.622	161.202	4100.9	1194.09	2196.91	639.689	0.6	41.4698	12.075
MHCP.14.1.5a	-0.5	low	30.839	low	35.2	0.34	0.099	1085.53	369.081	107.468	2733.93	796.057	1464.61	426.459	0.4	41.4698	12.075
MHCP.14.1.5a	-0.5	low	30.839	low	35.2	0.34	0.099	1085.53	369.081	107.468	2733.93	796.057	1464.61	426.459	0.6	27.6465	8.05002
MHCP.14.1.5a	+0.5	base	38.5488	base	44	0.287	0.094	1696.15	486.794	159.438	3605.88	1181.02	1931.72	632.689	0.4	54.6959	17.9143
MHCP.14.1.5a	+0.5	base	38.5488	base	44	0.287	0.094	1696.15	486.794	159.438	3605.88	1181.02	1931.72	632.689	0.6	36.4639	11.9429
MHCP.14.1.5a	+0.5	base	38.5488	high	52.8	0.287	0.094	2035.37	584.152	191.325	4327.05	1417.22	2318.07	759.227	0.4	65.6351	21.4972
MHCP.14.1.5a	+0.5	base	38.5488	high	52.8	0.287	0.094	2035.37	584.152	191.325	4327.05	1417.22	2318.07	759.227	0.6	43.7567	14.3315
MHCP.14.1.5a	+0.5	base	38.5488	low	35.2	0.287	0.094	1356.92	389.435	127.55	2884.7	944.816	1545.38	506.151	0.4	43.7567	14.3315
MHCP.14.1.5a	+0.5	base	38.5488	low	35.2	0.287	0.094	1356.92	389.435	127.55	2884.7	944.816	1545.38	506.151	0.6	29.1712	9.55432
MHCP.14.1.5a	+0.5	high	46.2585	base	44	0.287	0.094	2035.37	584.152	191.325	4327.05	1417.22	2318.07	759.227	0.4	65.6351	21.4972
MHCP.14.1.5a	+0.5	high	46.2585	base	44	0.287	0.094	2035.37	584.152	191.325	4327.05	1417.22	2318.07	759.227	0.6	43.7567	14.3315
MHCP.14.1.5a	+0.5	high	46.2585	high	52.8	0.287	0.094	2442.45	700.983	229.59	5192.47	1700.67	2781.68	911.072	0.4	78.7621	25.7967
MHCP.14.1.5a	+0.5	high	46.2585	high	52.8	0.287	0.094	2442.45	700.983	229.59	5192.47	1700.67	2781.68	911.072	0.6	52.5081	17.1978
MHCP.14.1.5a	+0.5	high	46.2585	low	35.2	0.287	0.094	1628.3	467.322	153.06	3461.64	1133.78	1854.45	607.381	0.4	52.5081	17.1978
MHCP.14.1.5a	+0.5	high	46.2585	low	35.2	0.287	0.094	1628.3	467.322	153.06	3461.64	1133.78	1854.45	607.381	0.6	35.0054	11.4652
MHCP.14.1.5a	+0.5	low	30.839	base	44	0.287	0.094	1356.92	389.435	127.55	2884.7	944.816	1545.38	506.151	0.4	43.7567	14.3315
MHCP.14.1.5a	+0.5	low	30.839	base	44	0.287	0.094	1356.92	389.435	127.55	2884.7	944.816	1545.38	506.151	0.6	29.1712	9.55432
MHCP.14.1.5a	+0.5	low	30.839	high	52.8	0.287	0.094	1628.3	467.322	153.06	3461.64	1133.78	1854.45	607.381	0.4	52.5081	17.1978
MHCP.14.1.5a	+0.5	low	30.839	high	52.8	0.287	0.094	1628.3	467.322	153.06	3461.64	1133.78	1854.45	607.381	0.6	35.0054	11.4652
MHCP.14.1.5a	+0.5	low	30.839	low	35.2	0.287	0.094	1085.53	311.548	102.04	2307.76	755.853	1236.3	404.921	0.4	35.0054	11.4652
MHCP.14.1.5a	+0.5	low	30.839	low	35.2	0.287	0.094	1085.53	311.548	102.04	2307.76	755.853	1236.3	404.921	0.6	23.3369	7.64345
MHCP.14.1.3	0	base	68.0272	base	12	0.482	0.09	816.327	393.469	73.4694	2914.59	544.218	1561.39	291.545	0.4	44.21	8.25499
MHCP.14.1.3	0	base	68.0272	base	12	0.482	0.09	816.327	393.469	73.4694	2914.59	544.218	1561.39	291.545	0.6	29.4734	5.50332
MHCP.14.1.3	0	base	68.0272	high	14.4	0.482	0.09	979.592	472.163	88.1633	3497.51	653.061	1873.66	349.854	0.4	53.0521	9.90598
MHCP.14.1.3	0	base	68.0272	high	14.4	0.482	0.09	979.592	472.163	88.1633	3497.51	653.061	1873.66	349.854	0.6	35.368	6.60399
MHCP.14.1.3	0	base	68.0272	low	9.6	0.482	0.09	653.061	314.776	58.7755	2331.67	435.374	1249.11	233.236	0.4	35.368	6.60399
MHCP.14.1.3	0	base	68.0272	low	9.6	0.482	0.09	653.061	314.776	58.7755	2331.67	435.374	1249.11	233.236	0.6	23.5787	4.40266
MHCP.14.1.3	0	high	81.6327	base	12	0.482	0.09	979.592	472.163	88.1633	3497.51	653.061	1873.66	349.854	0.4	53.0521	9.90598
MHCP.14.1.3	0	high	81.6327	base	12	0.482	0.09	979.592	472.163	88.1633	3497.51	653.061	1873.66	349.854	0.6	35.368	6.60399
MHCP.14.1.3	0	high	81.6327	high	14.4	0.482	0.09	1175.51	566.596	105.796	4197.01	783.673	2248.4	419.825	0.4	63.6625	11.8872
MHCP.14.1.3	0	high	81.6327	high	14.4	0.482	0.09	1175.51	566.596	105.796	4197.01	783.673	2248.4	419.825	0.6	42.4416	7.92479
MHCP.14.1.3	0	high	81.6327	low	9.6	0.482	0.09	783.673	377.731	70.5306	2798	522.449	1498.93	279.883	0.4	42.4416	7.92479
MHCP.14.1.3	0	high	81.6327	low	9.6	0.482	0.09	783.673	377.731	70.5306	2798	522.449	1498.93	279.883	0.6	28.2944	5.28319
MHCP.14.1.3	0	low	54.4218	base	12	0.482	0.09	653.061	314.776	58.7755	2331.67	435.374	1249.11	233.236	0.4	35.368	6.60399
MHCP.14.1.3	0	low	54.4218	base	12	0.482	0.09	653.061	314.776	58.7755	2331.67	435.374	1249.11	233.236	0.6	23.5787	4.40266
MHCP.14.1.3	0	low	54.4218	high	14.4	0.482	0.09	783.673	377.731	70.5306	2798	522.449	1498.93	279.883	0.4	42.4416	7.92479
MHCP.14.1.3	0	low	54.4218	high	14.4	0.482	0.09	783.673	377.731	70.5306	2798	522.449	1498.93	279.883	0.6	28.2944	5.28319
MHCP.14.1.3	0	low	54.4218	low	9.6	0.482	0.09	522.449	251.82	47.0204	1865.34	348.299	999.287	186.589	0.4	28.2944	5.28319
MHCP.14.1.3	0	low	54.4218	low	9.6	0.482	0.09	522.449	251.82	47.0204	1865.34	348.299	999.287	186.589	0.6	18.863	3.52213
MHCP.14.1.3	-0.5	base	68.0272	base	12	0.394	0.11	816.327	321.633	89.7959	2382.46	665.155	1276.32	356.333	0.4	36.1385	10.0894
MHCP.14.1.3	-0.5	base	68.0272	base	12	0.394	0.11	816.327	321.633	89.7959	2382.46	665.155	1276.32	356.333	0.6	24.0923	6.72629
MHCP.14.1.3	-0.5	base	68.0272	high	14.4	0.394	0.11	979.592	385.959	107.755	2858.96	798.186	1531.58	427.6	0.4	43.3662	12.1073
MHCP.14.1.3	-0.5	base	68.0272	high	14.4	0.394	0.11	979.592	385.959	107.755	2858.96	798.186	1531.58	427.6	0.6	28.9108	8.07154
MHCP.14.1.3	-0.5	base	68.0272	low	9.6	0.394	0.11	653.061	257.306	71.8367	1905.97	532.124	1021.06	285.066	0.4	28.9108	8.07154
MHCP.14.1.3	-0.5	base	68.0272	low	9.6	0.394	0.11	653.061	257.306	71.8367	1905.97	532.124	1021.06	285.066	0.6	19.2739	5.38103
MHCP.14.1.3	-0.5	high	81.6327	base	12	0.394	0.11	979.592	385.959	107.755	2858.96	798.186	1531.58	427.6	0.4	43.3662	12.1073
MHCP.14.1.3	-0.5	high	81.6327	base	12	0.394	0.11	979.592	385.959	107.755	2858.96	798.186	1531.58	427.6	0.6	28.9108	8.07154
MHCP.14.1.3	-0.5	high	81.6327	high	14.4	0.394	0.11	1175.51	463.151	129.306	3430.75	957.823	1837.9	513.12	0.4	52.0394	14.5288
MHCP.14.1.3	-0.5	high	81.6327	high	14.4	0.394	0.11	1175.51	463.151	129.306	3430.75	957.823	1837.9	513.12	0.6	34.693	9.68585
MHCP.14.1.3	-0.5	high	81.6327	low	9.6	0.394	0.11	783.673	308.767	86.2041	2287.17	638.549	1225.27	342.08	0.4	34.693	9.68585
MHCP.14.1.3	-0.5	high	81.6327	low	9.6	0.394	0.11	783.673	308.767	86.2041	2287.17	638.549	1225.27	342.08	0.6	23.1286	6.45723
MHCP.14.1.3	-0.5	low	54.4218	base	12	0.394	0.11	653.061	257.306	71.8367	1905.97	532.124	1021.06	285.066	0.4	28.9108	8.07154
MHCP.14.1.3	-0.5	low	54.4218	base	12	0.394	0.11	653.061	257.306	71.8367	1905.97	532.124	1021.06	285.066	0.6	19.2739	5.38103
MHCP.14.1.3	-0.5	low	54.4218	high	14.4	0.394	0.11	783.673	308.767	86.2041	2287.17	638.549	1225.27	342.08	0.4	34.693	9.68585
MHCP.14.1.3	-0.5	low	54.4218	high	14.4	0.394	0.11	783.673	308.767	86.2041	2287.17	638.549	1225.27	342.08	0.6	23.1286	6.45723
MHCP.14.1.3	-0.5	low	54.4218	low	9.6	0.394	0.11	522.449	205.845	57.4694	1524.78	425.699	816.845	228.053	0.4	23.1286	6.45723
MHCP.14.1.3	-0.5	low	54.4218	low	9.6	0.394	0.11	522.449	205.845	57.4694	1524.78	425.699	816.845	228.053	0.6	15.4191	4.30482
MHCP.14.1.3	+0.5	base	68.0272	base	12	0.334	0.105	816.327	272.653	85.7143	2019.65	634.921	1081.96	340.136	0.4	30.6352	9.63082
MHCP.14.1.3	+0.5	base	68.0272	base	12	0.334	0.105	816.327	272.653	85.7143	2019.65	634.921	1081.96	340.136	0.6	20.4235	6.42055
MHCP.14.1.3	+0.5	base	68.0272	high	14.4	0.334	0.105	979.592	327.184	102.857	2423.58	761.905	1298.35	408.163	0.4	36.7622	11.557
MHCP.14.1.3	+0.5	base	68.0272	high	14.4	0.334	0.105	979.592	327.184	102.857	2423.58	761.905	1298.35	408.163	0.6	24.5081	7.70465
MHCP.14.1.3	+0.5	base	68.0272	low	9.6	0.334	0.105	653.061	218.122	68.5714	1615.72	507.937	865.565	272.109	0.4	24.5081	7.70465
MHCP.14.1.3	+0.5	base	68.0272	low	9.6	0.334	0.105	653.061	218.122	68.5714	1615.72	507.937	865.565	272.109	0.6	16.3388	5.13644
MHCP.14.1.3	+0.5	high	81.6327	base	12	0.334	0.105	979.592	327.184	102.857	2423.58	761.905	1298.35	408.163	0.4	36.7622	11.557
MHCP.14.1.3	+0.5	high	81.6327	base	12	0.334	0.105	979.592	327.184	102.857	2423.58	761.905	1298.35	408.163	0.6	24.5081	7.70465
MHCP.14.1.3	+0.5	high	81.6327	high	14.4	0.334	0.105	1175.51	392.62	123.429	2908.3	914.286	1558.02	489.796	0.4	44.1147	13.8684
MHCP.14.1.3	+0.5	high	81.6327	high	14.4	0.334	0.105	1175.51	392.62	123.429	2908.3	914.286	1558.02	489.796	0.6	29.4098	9.24559
MHCP.14.1.3	+0.5	high	81.6327	low	9.6	0.334	0.105	783.673	261.747	82.2857	1938.87	609.524	1038.68	326.531	0.4	29.4098	9.24559
MHCP.14.1.3	+0.5	high	81.6327	low	9.6	0.334	0.105	783.673	261.747	82.2857	1938.87	609.524	1038.68	326.531	0.6	19.6065	6.16372
MHCP.14.1.3	+0.5	low	54.4218	base	12	0.334	0.105	653.061	218.122	68.5714	1615.72	507.937	865.565	272.109	0.4	24.5081	7.70465
MHCP.14.1.3	+0.5	low	54.4218	base	12	0.334	0.105	653.061	218.122	68.5714	1615.72	507.937	865.565	272.109	0.6	16.3388	5.13644
MHCP.14.1.3	+0.5	low	54.4218	high	14.4	0.334	0.105	783.673	261.747	82.2857	1938.87	609.524	1038.68	326.531	0.4	29.4098	9.24559
MHCP.14.1.3	+0.5	low	54.4218	high	14.4	0.334	0.105	783.673	261.747	82.2857	1938.87	609.524	1038.68	326.531	0.6	19.6065	6.16372
MHCP.14.1.3	+0.5	low	54.4218	low	9.6	0.334	0.105	522.449	174.498	54.8571	1292.58	406.349	692.452	217.687	0.4	19.6065	6.16372
MHCP.14.1.3	+0.5	low	54.4218	low	9.6	0.334	0.105	522.449	174.498	54.8571	1292.58	406.349	692.452	217.687	0.6	13.071	4.10915
MHCP.14.1.1	0	base	68.0272	base	12	0.167	0.075	816.327	136.327	61.2245	1009.83	453.515	540.978	242.954	0.4	15.3176	6.87916
MHCP.14.1.1	0	base	68.0272	base	12	0.167	0.075	816.327	136.327	61.2245	1009.83	453.515	540.978	242.954	0.6	10.2117	4.5861
MHCP.14.1.1	0	base	68.0272	high	14.4	0.167	0.075	979.592	163.592	73.4694	1211.79	544.218	649.174	291.545	0.4	18.3811	8.25499
MHCP.14.1.1	0	base	68.0272	high	14.4	0.167	0.075	979.592	163.592	73.4694	1211.79	544.218	649.174	291.545	0.6	12.2541	5.50332
MHCP.14.1.1	0	base	68.0272	low	9.6	0.167	0.075	653.061	109.061	48.9796	807.861	362.812	432.783	194.363	0.4	12.2541	5.50332
MHCP.14.1.1	0	base	68.0272	low	9.6	0.167	0.075	653.061	109.061	48.9796	807.861	362.812	432.783	194.363	0.6	8.16938	3.66888
MHCP.14.1.1	0	high	81.6327	base	12	0.167	0.075	979.592	163.592	73.4694	1211.79	544.218	649.174	291.545	0.4	18.3811	8.25499
MHCP.14.1.1	0	high	81.6327	base	12	0.167	0.075	979.592	163.592	73.4694	1211.79	544.218	649.174	291.545	0.6	12.2541	5.50332
MHCP.14.1.1	0	high	81.6327	high	14.4	0.167	0.075	1175.51	196.31	88.1633	1454.15	653.061	779.009	349.854	0.4	22.0573	9.90598
MHCP.14.1.1	0	high	81.6327	high	14.4	0.167	0.075	1175.51	196.31	88.1633	1454.15	653.061	779.009	349.854	0.6	14.7049	6.60399
MHCP.14.1.1	0	high	81.6327	low	9.6	0.167	0.075	783.673	130.873	58.7755	969.433	435.374	519.339	233.236	0.4	14.7049	6.60399
MHCP.14.1.1	0	high	81.6327	low	9.6	0.167	0.075	783.673	130.873	58.7755	969.433	435.374	519.339	233.236	0.6	9.80326	4.40266
MHCP.14.1.1	0	low	54.4218	base	12	0.167	0.075	653.061	109.061	48.9796	807.861	362.812	432.783	194.363	0.4	12.2541	5.50332
MHCP.14.1.1	0	low	54.4218	base	12	0.167	0.075	653.061	109.061	48.9796	807.861	362.812	432.783	194.363	0.6	8.16938	3.66888
MHCP.14.1.1	0	low	54.4218	high	14.4	0.167	0.075	783.673	130.873	58.7755	969.433	435.374	519.339	233.236	0.4	14.7049	6.60399
MHCP.14.1.1	0	low	54.4218	high	14.4	0.167	0.075	783.673	130.873	58.7755	969.433	435.374	519.339	233.236	0.6	9.80326	4.40266
MHCP.14.1.1	0	low	54.4218	low	9.6	0.167	0.075	522.449	87.249	39.1837	646.289	290.249	346.226	155.491	0.4	9.80326	4.40266
MHCP.14.1.1	0	low	54.4218	low	9.6	0.167	0.075	522.449	87.249	39.1837	646.289	290.249	346.226	155.491	0.6	6.5355	2.93511
MHCP.14.1.1	-0.5	base	68.0272	base	12	0.319	0.097	816.327	260.408	79.1837	1928.95	586.546	1033.37	314.221	0.4	29.2593	8.89704
MHCP.14.1.1	-0.5	base	68.0272	base	12	0.319	0.097	816.327	260.408	79.1837	1928.95	586.546	1033.37	314.221	0.6	19.5062	5.93136
MHCP.14.1.1	-0.5	base	68.0272	high	14.4	0.319	0.097	979.592	312.49	95.0204	2314.74	703.855	1240.04	377.065	0.4	35.1112	10.6765
MHCP.14.1.1	-0.5	base	68.0272	high	14.4	0.319	0.097	979.592	312.49	95.0204	2314.74	703.855	1240.04	377.065	0.6	23.4075	7.11763
MHCP.14.1.1	-0.5	base	68.0272	low	9.6	0.319	0.097	653.061	208.327	63.3469	1543.16	469.237	826.693	251.377	0.4	23.4075	7.11763
MHCP.14.1.1	-0.5	base	68.0272	low	9.6	0.319	0.097	653.061	208.327	63.3469	1543.16	469.237	826.693	251.377	0.6	15.605	4.74509
MHCP.14.1.1	-0.5	high	81.6327	base	12	0.319	0.097	979.592	312.49	95.0204	2314.74	703.855	1240.04	377.065	0.4	35.1112	10.6765
MHCP.14.1.1	-0.5	high	81.6327	base	12	0.319	0.097	979.592	312.49	95.0204	2314.74	703.855	1240.04	377.065	0.6	23.4075	7.11763
MHCP.14.1.1	-0.5	high	81.6327	high	14.4	0.319	0.097	1175.51	374.988	114.024	2777.69	844.626	1488.05	452.478	0.4	42.1335	12.8117
MHCP.14.1.1	-0.5	high	81.6327	high	14.4	0.319	0.097	1175.51	374.988	114.024	2777.69	844.626	1488.05	452.478	0.6	28.089	8.54116
MHCP.14.1.1	-0.5	high	81.6327	low	9.6	0.319	0.097	783.673	249.992	76.0163	1851.79	563.084	992.031	301.652	0.4	28.089	8.54116
MHCP.14.1.1	-0.5	high	81.6327	low	9.6	0.319	0.097	783.673	249.992	76.0163	1851.79	563.084	992.031	301.652	0.6	18.726	5.69411
MHCP.14.1.1	-0.5	low	54.4218	base	12	0.319	0.097	653.061	208.327	63.3469	1543.16	469.237	826.693	251.377	0.4	23.4075	7.11763
MHCP.14.1.1	-0.5	low	54.4218	base	12	0.319	0.097	653.061	208.327	63.3469	1543.16	469.237	826.693	251.377	0.6	15.605	4.74509
MHCP.14.1.1	-0.5	low	54.4218	high	14.4	0.319	0.097	783.673	249.992	76.0163	1851.79	563.084	992.031	301.652	0.4	28.089	8.54116
MHCP.14.1.1	-0.5	low	54.4218	high	14.4	0.319	0.097	783.673	249.992	76.0163	1851.79	563.084	992.031	301.652	0.6	18.726	5.69411
MHCP.14.1.1	-0.5	low	54.4218	low	9.6	0.319	0.097	522.449	166.661	50.6776	1234.53	375.389	661.354	201.101	0.4	18.726	5.69411
MHCP.14.1.1	-0.5	low	54.4218	low	9.6	0.319	0.097	522.449	166.661	50.6776	1234.53	375.389	661.354	201.101	0.6	12.484	3.79607
MHCP.14.1.1	+0.5	base	68.0272	base	12	0.27	0.09	816.327	220.408	73.4694	1632.65	544.218	874.636	291.545	0.4	24.765	8.25499
MHCP.14.1.1	+0.5	base	68.0272	base	12	0.27	0.09	816.327	220.408	73.4694	1632.65	544.218	874.636	291.545	0.6	16.51	5.50332
MHCP.14.1.1	+0.5	base	68.0272	high	14.4	0.27	0.09	979.592	264.49	88.1633	1959.18	653.061	1049.56	349.854	0.4	29.718	9.90598
MHCP.14.1.1	+0.5	base	68.0272	high	14.4	0.27	0.09	979.592	264.49	88.1633	1959.18	653.061	1049.56	349.854	0.6	19.812	6.60399
MHCP.14.1.1	+0.5	base	68.0272	low	9.6	0.27	0.09	653.061	176.327	58.7755	1306.12	435.374	699.708	233.236	0.4	19.812	6.60399
MHCP.14.1.1	+0.5	base	68.0272	low	9.6	0.27	0.09	653.061	176.327	58.7755	1306.12	435.374	699.708	233.236	0.6	13.208	4.40266
MHCP.14.1.1	+0.5	high	81.6327	base	12	0.27	0.09	979.592	264.49	88.1633	1959.18	653.061	1049.56	349.854	0.4	29.718	9.90598
MHCP.14.1.1	+0.5	high	81.6327	base	12	0.27	0.09	979.592	264.49	88.1633	1959.18	653.061	1049.56	349.854	0.6	19.812	6.60399
MHCP.14.1.1	+0.5	high	81.6327	high	14.4	0.27	0.09	1175.51	317.388	105.796	2351.02	783.673	1259.48	419.825	0.4	35.6615	11.8872
MHCP.14.1.1	+0.5	high	81.6327	high	14.4	0.27	0.09	1175.51	317.388	105.796	2351.02	783.673	1259.48	419.825	0.6	23.7744	7.92479
MHCP.14.1.1	+0.5	high	81.6327	low	9.6	0.27	0.09	783.673	211.592	70.5306	1567.35	522.449	839.65	279.883	0.4	23.7744	7.92479
MHCP.14.1.1	+0.5	high	81.6327	low	9.6	0.27	0.09	783.673	211.592	70.5306	1567.35	522.449	839.65	279.883	0.6	15.8496	5.28319
MHCP.14.1.1	+0.5	low	54.4218	base	12	0.27	0.09	653.061	176.327	58.7755	1306.12	435.374	699.708	233.236	0.4	19.812	6.60399
MHCP.14.1.1	+0.5	low	54.4218	base	12	0.27	0.09	653.061	176.327	58.7755	1306.12	435.374	699.708	233.236	0.6	13.208	4.40266
MHCP.14.1.1	+0.5	low	54.4218	high	14.4	0.27	0.09	783.673	211.592	70.5306	1567.35	522.449	839.65	279.883	0.4	23.7744	7.92479
MHCP.14.1.1	+0.5	low	54.4218	high	14.4	0.27	0.09	783.673	211.592	70.5306	1567.35	522.449	839.65	279.883	0.6	15.8496	5.28319
MHCP.14.1.1	+0.5	low	54.4218	low	9.6	0.27	0.09	522.449	141.061	47.0204	1044.9	348.299	559.767	186.589	0.4	15.8496	5.28319
MHCP.14.1.1	+0.5	low	54.4218	low	9.6	0.27	0.09	522.449	141.061	47.0204	1044.9	348.299	559.767	186.589	0.6	10.5664	3.52213
IK.sg.x59-1	0	base	68.0272	base	12	0.384	0.119	816.327	313.469	97.1429	2322	719.577	1243.93	385.488	0.4	35.2213	10.9149
IK.sg.x59-1	0	base	68.0272	base	12	0.384	0.119	816.327	313.469	97.1429	2322	719.577	1243.93	385.488	0.6	23.4809	7.27662
IK.sg.x59-1	0	base	68.0272	high	14.4	0.384	0.119	979.592	376.163	116.571	2786.39	863.492	1492.71	462.585	0.4	42.2655	13.0979
IK.sg.x59-1	0	base	68.0272	high	14.4	0.384	0.119	979.592	376.163	116.571	2786.39	863.492	1492.71	462.585	0.6	28.177	8.73194
IK.sg.x59-1	0	base	68.0272	low	9.6	0.384	0.119	653.061	250.776	77.7143	1857.6	575.661	995.141	308.39	0.4	28.177	8.73194
IK.sg.x59-1	0	base	68.0272	low	9.6	0.384	0.119	653.061	250.776	77.7143	1857.6	575.661	995.141	308.39	0.6	18.7847	5.82129
IK.sg.x59-1	0	high	81.6327	base	12	0.384	0.119	979.592	376.163	116.571	2786.39	863.492	1492.71	462.585	0.4	42.2655	13.0979
IK.sg.x59-1	0	high	81.6327	base	12	0.384	0.119	979.592	376.163	116.571	2786.39	863.492	1492.71	462.585	0.6	28.177	8.73194
IK.sg.x59-1	0	high	81.6327	high	14.4	0.384	0.119	1175.51	451.396	139.886	3343.67	1036.19	1791.25	555.102	0.4	50.7186	15.7175
IK.sg.x59-1	0	high	81.6327	high	14.4	0.384	0.119	1175.51	451.396	139.886	3343.67	1036.19	1791.25	555.102	0.6	33.8124	10.4783
IK.sg.x59-1	0	high	81.6327	low	9.6	0.384	0.119	783.673	300.931	93.2571	2229.12	690.794	1194.17	370.068	0.4	33.8124	10.4783
IK.sg.x59-1	0	high	81.6327	low	9.6	0.384	0.119	783.673	300.931	93.2571	2229.12	690.794	1194.17	370.068	0.6	22.5416	6.98555
IK.sg.x59-1	0	low	54.4218	base	12	0.384	0.119	653.061	250.776	77.7143	1857.6	575.661	995.141	308.39	0.4	28.177	8.73194
IK.sg.x59-1	0	low	54.4218	base	12	0.384	0.119	653.061	250.776	77.7143	1857.6	575.661	995.141	308.39	0.6	18.7847	5.82129
IK.sg.x59-1	0	low	54.4218	high	14.4	0.384	0.119	783.673	300.931	93.2571	2229.12	690.794	1194.17	370.068	0.4	33.8124	10.4783
IK.sg.x59-1	0	low	54.4218	high	14.4	0.384	0.119	783.673	300.931	93.2571	2229.12	690.794	1194.17	370.068	0.6	22.5416	6.98555
IK.sg.x59-1	0	low	54.4218	low	9.6	0.384	0.119	522.449	200.62	62.1714	1486.08	460.529	796.113	246.712	0.4	22.5416	6.98555
IK.sg.x59-1	0	low	54.4218	low	9.6	0.384	0.119	522.449	200.62	62.1714	1486.08	460.529	796.113	246.712	0.6	15.0277	4.65704
IK.sg.x59-1	-0.5	base	68.0272	base	12	0.339	0.096	816.327	276.735	78.3673	2049.89	580.499	1098.15	310.982	0.4	31.0938	8.80532
IK.sg.x59-1	-0.5	base	68.0272	base	12	0.339	0.096	816.327	276.735	78.3673	2049.89	580.499	1098.15	310.982	0.6	20.7292	5.87021
IK.sg.x59-1	-0.5	base	68.0272	high	14.4	0.339	0.096	979.592	332.082	94.0408	2459.86	696.599	1317.78	373.178	0.4	37.3125	10.5664
IK.sg.x59-1	-0.5	base	68.0272	high	14.4	0.339	0.096	979.592	332.082	94.0408	2459.86	696.599	1317.78	373.178	0.6	24.875	7.04426
IK.sg.x59-1	-0.5	base	68.0272	low	9.6	0.339	0.096	653.061	221.388	62.6939	1639.91	464.399	878.523	248.785	0.4	24.875	7.04426
IK.sg.x59-1	-0.5	base	68.0272	low	9.6	0.339	0.096	653.061	221.388	62.6939	1639.91	464.399	878.523	248.785	0.6	16.5834	4.69617
IK.sg.x59-1	-0.5	high	81.6327	base	12	0.339	0.096	979.592	332.082	94.0408	2459.86	696.599	1317.78	373.178	0.4	37.3125	10.5664
IK.sg.x59-1	-0.5	high	81.6327	base	12	0.339	0.096	979.592	332.082	94.0408	2459.86	696.599	1317.78	373.178	0.6	24.875	7.04426
IK.sg.x59-1	-0.5	high	81.6327	high	14.4	0.339	0.096	1175.51	398.498	112.849	2951.84	835.918	1581.34	447.813	0.4	44.7751	12.6797
IK.sg.x59-1	-0.5	high	81.6327	high	14.4	0.339	0.096	1175.51	398.498	112.849	2951.84	835.918	1581.34	447.813	0.6	29.85	8.45311
IK.sg.x59-1	-0.5	high	81.6327	low	9.6	0.339	0.096	783.673	265.665	75.2327	1967.89	557.279	1054.23	298.542	0.4	29.85	8.45311
IK.sg.x59-1	-0.5	high	81.6327	low	9.6	0.339	0.096	783.673	265.665	75.2327	1967.89	557.279	1054.23	298.542	0.6	19.9	5.6354
IK.sg.x59-1	-0.5	low	54.4218	base	12	0.339	0.096	653.061	221.388	62.6939	1639.91	464.399	878.523	248.785	0.4	24.875	7.04426
IK.sg.x59-1	-0.5	low	54.4218	base	12	0.339	0.096	653.061	221.388	62.6939	1639.91	464.399	878.523	248.785	0.6	16.5834	4.69617
IK.sg.x59-1	-0.5	low	54.4218	high	14.4	0.339	0.096	783.673	265.665	75.2327	1967.89	557.279	1054.23	298.542	0.4	29.85	8.45311
IK.sg.x59-1	-0.5	low	54.4218	high	14.4	0.339	0.096	783.673	265.665	75.2327	1967.89	557.279	1054.23	298.542	0.6	19.9	5.6354
IK.sg.x59-1	-0.5	low	54.4218	low	9.6	0.339	0.096	522.449	177.11	50.1551	1311.93	371.519	702.818	199.028	0.4	19.9	5.6354
IK.sg.x59-1	-0.5	low	54.4218	low	9.6	0.339	0.096	522.449	177.11	50.1551	1311.93	371.519	702.818	199.028	0.6	13.2667	3.75694
IK.sg.x59-1	+0.5	base	68.0272	base	12	0.287	0.093	816.327	234.286	75.9184	1735.45	562.358	929.705	301.263	0.4	26.3242	8.53015
IK.sg.x59-1	+0.5	base	68.0272	base	12	0.287	0.093	816.327	234.286	75.9184	1735.45	562.358	929.705	301.263	0.6	17.5495	5.68677
IK.sg.x59-1	+0.5	base	68.0272	high	14.4	0.287	0.093	979.592	281.143	91.102	2082.54	674.83	1115.65	361.516	0.4	31.5891	10.2362
IK.sg.x59-1	+0.5	base	68.0272	high	14.4	0.287	0.093	979.592	281.143	91.102	2082.54	674.83	1115.65	361.516	0.6	21.0594	6.82412
IK.sg.x59-1	+0.5	base	68.0272	low	9.6	0.287	0.093	653.061	187.429	60.7347	1388.36	449.887	743.764	241.011	0.4	21.0594	6.82412
IK.sg.x59-1	+0.5	base	68.0272	low	9.6	0.287	0.093	653.061	187.429	60.7347	1388.36	449.887	743.764	241.011	0.6	14.0396	4.54942
IK.sg.x59-1	+0.5	high	81.6327	base	12	0.287	0.093	979.592	281.143	91.102	2082.54	674.83	1115.65	361.516	0.4	31.5891	10.2362
IK.sg.x59-1	+0.5	high	81.6327	base	12	0.287	0.093	979.592	281.143	91.102	2082.54	674.83	1115.65	361.516	0.6	21.0594	6.82412
IK.sg.x59-1	+0.5	high	81.6327	high	14.4	0.287	0.093	1175.51	337.371	109.322	2499.05	809.796	1338.78	433.819	0.4	37.9069	12.2834
IK.sg.x59-1	+0.5	high	81.6327	high	14.4	0.287	0.093	1175.51	337.371	109.322	2499.05	809.796	1338.78	433.819	0.6	25.2713	8.18895
IK.sg.x59-1	+0.5	high	81.6327	low	9.6	0.287	0.093	783.673	224.914	72.8816	1666.03	539.864	892.517	289.213	0.4	25.2713	8.18895
IK.sg.x59-1	+0.5	high	81.6327	low	9.6	0.287	0.093	783.673	224.914	72.8816	1666.03	539.864	892.517	289.213	0.6	16.8475	5.4593
IK.sg.x59-1	+0.5	low	54.4218	base	12	0.287	0.093	653.061	187.429	60.7347	1388.36	449.887	743.764	241.011	0.4	21.0594	6.82412
IK.sg.x59-1	+0.5	low	54.4218	base	12	0.287	0.093	653.061	187.429	60.7347	1388.36	449.887	743.764	241.011	0.6	14.0396	4.54942
IK.sg.x59-1	+0.5	low	54.4218	high	14.4	0.287	0.093	783.673	224.914	72.8816	1666.03	539.864	892.517	289.213	0.4	25.2713	8.18895
IK.sg.x59-1	+0.5	low	54.4218	high	14.4	0.287	0.093	783.673	224.914	72.8816	1666.03	539.864	892.517	289.213	0.6	16.8475	5.4593
IK.sg.x59-1	+0.5	low	54.4218	low	9.6	0.287	0.093	522.449	149.943	48.5878	1110.69	359.909	595.011	192.809	0.4	16.8475	5.4593
[truncated: 109 more rows]
