# Supplementary material for: Nutritional adaptations to early maize cultivation: Earliest isotopic evidence of maize-based animal provisioning in the Neotropics
Source: Sci Adv. 2026 Jul 8;12(28):eaec3522. doi: 10.1126/sciadv.aec3522 (PMC13344295; doi:10.1126/sciadv.aec3522)
Supplement: Supplementary file 3 — Codes S1 to S3 [file sciadv.aec3522_codes_s1_to_s3.zip]

Archive with 3 entries (3 files):
- aec3522_code_s1.rmd
- aec3522_code_s2.html
- aec3522_code_s3.rmd
