# Supplementary material for: Nutritional adaptations to early maize cultivation: Earliest isotopic evidence of maize-based animal provisioning in the Neotropics
Source: Sci Adv. 2026 Jul 8;12(28):eaec3522. doi: 10.1126/sciadv.aec3522 (PMC13344295; doi:10.1126/sciadv.aec3522)
Supplement: Supplementary file 3 — Codes S1 to S3 [file sciadv.aec3522_codes_s1_to_s3.zip › aec3522_code_s1.rmd]

---
title: "MixSIAR Models for Nutritional Adaptations to Early Maize Cultivation: Earliest Isotopic Evidence of Maize-Based Animal Husbandry in the Neotropics"
author: "Nadia Neff"
date: "`r format(Sys.time(), '%B %d, %Y')`"
output:
  html_document:
    toc: true
    number_sections: true
    toc_depth: 5
    code_folding: show
    #df_print: paged
    #df_print: kable
    toc_float: true
      #collapsed: false
      #smooth_scroll: TRUE
    theme: cosmo #spacelab #yeti #united #cosmo
    highlight: tango
  pdf_document:
    df_print: kable
fontsize: 12pt
geometry: margin=0.25in
always_allow_html: yes
editor_options: 
  chunk_output_type: console
---

<style>
/* HTML FORMATTING */
h1, .h1, h2, .h2, h3, .h3, h4, .h4, h5, .h5 {
  margin-top: 25px; /* space before each header */
  font-weight: bold; /* bold headers */
}
</style>

```{R, echo=FALSE}
# I set some GLOBAL R chunk options here.
#   (to hide this message add "echo=FALSE" to the code chunk options)

knitr::opts_chunk$set(comment = NA, message = FALSE, warning = FALSE, width = 100)
knitr::opts_chunk$set(fig.align = "center", fig.height = 10, fig.width = 10)
```

**This document contains the code and output for all MixSIAR mixing models**

> Authors

Nadia C. Neff,<sup>1,3*</sup> Geraldine Busquets-Vass,<sup>2,3,4</sup> Erin E. Ray,<sup>1,3</sup> Mark Robinson,<sup>5</sup> Amy E. Thompson,<sup>6</sup> Jose Mes,<sup>7</sup> Douglas J. Kennett,<sup>8</sup> Seth D. Newsome,<sup>2,3</sup> Keith M. Prufer<sup>1,3</sup>

> Affiliations

<sup>1</sup>Department of Anthropology, University of New Mexico, Albuquerque, New Mexico, USA.  
<sup>2</sup>Department of Biology, University of New Mexico, Albuquerque, New Mexico, USA.  
<sup>3</sup>Center for Stable Isotopes, University of New Mexico, Albuquerque, New Mexico, USA.  
<sup>4</sup>Centro de Investigación Científica y de Educación Superior de Ensenada, Unidad Académica La Paz, Baja California Sur, MEX.  
<sup>5</sup>Department of Archaeology, University of Exeter, Exeter, Devon, UK.  
<sup>6</sup>Department of Geography and the Environment, University of Texas at Austin, Austin, Texas, USA.  
<sup>7</sup>Uchben’kaj Kin Ahaw Association, Santa Cruz, Toledo District, Belize.  
<sup>8</sup>Department of Anthropology, University of California, Santa Barbara, California, USA.  

```{r}

#### CLEAN EVERYTHING ###
rm(list=ls())
graphics.off() # close all;
gc() # Clear memmory (residuals of operations?)
```

```{r packages and working directory, message=FALSE, warning=FALSE}
# Packages
library(tidyverse)
library(ggplot2)
library(readxl)
library(dplyr)
library(tidyr)
library(stringr)
library(purrr)
library(tibble)
library(readr)
library(MixSIAR)
library(rjags); jags.version()
setwd("")
```


```{r Human Mix Data}
xlsx_path     <- "Neff et al_Data S1.xlsx"
SHEET_HUMANS  <- 1
SKIP_HUMANS   <- 1   # header row is row 2
# read humans: header is row 2
humans_raw <- read_excel(xlsx_path, sheet = SHEET_HUMANS, skip = SKIP_HUMANS)
# Write a temporary CSV file
tmp_humans <- tempfile(fileext = ".csv")
write.csv(humans_raw, tmp_humans, row.names = FALSE)
tmp_humans

```

```{r Source Data}
# Create the source data frame directly
All_sources <- data.frame(
    Source      = c("C3"   , "C4"  )
  , MeanVal13C  = c(-29.5  , -2.09 )
  , SDVal13C    = c(5.01   , 6.45  )
  , MeanPhe13C  = c(-27.62 , -12.87)
  , SDPhe13C    = c(3.47   , 1.37  )
  , MeanLys13C  = c(-23.54 , -5.47 )
  , SDLys13C    = c(4.95   , 3.95  )
  , MeanLeu13C  = c(-35.03 , -19.79)
  , SDLeu13C    = c(3.3    , 2.4   )
  , MeanIle13C  = c(-26.05 , -10.08)
  , SDIle13C    = c(4.18   , 2.27  )
  , n           = c(38     , 10    )
)

Val_sources <- data.frame(
    Source      = c("C3"   , "C4"  )
  , MeanVal13C  = c(-29.5  , -2.09 )
  , SDVal13C    = c(5.01   , 6.45  )
  , n           = c(38     , 10    )
)

Phe_sources <- data.frame(
    Source      = c("C3"   , "C4"  )
  , MeanPhe13C  = c(-27.62 , -12.87)
  , SDPhe13C    = c(3.47   , 1.37  )
  , n           = c(38     , 10    )
)

Lys_sources <- data.frame(
    Source      = c("C3"   , "C4"  )
  , MeanLys13C  = c(-23.54 , -5.47 )
  , SDLys13C    = c(4.95   , 3.95  )
  , n           = c(38     , 10    )
)

Leu_sources <- data.frame(
    Source      = c("C3"   , "C4"  )
  , MeanLeu13C  = c(-35.03 , -19.79)
  , SDLeu13C    = c(3.3    , 2.4   )
  , n           = c(38     , 10    )
)

Ile_sources <- data.frame(
    Source      = c("C3"   , "C4"  )
  , MeanIle13C  = c(-26.05 , -10.08)
  , SDIle13C    = c(4.18   , 2.27  )
  , n           = c(38     , 10    )
)

# Write a temporary CSV file
tmp_All_sources <- tempfile(fileext = ".csv")
write.csv(All_sources, tmp_All_sources, row.names = FALSE)

tmp_Val_sources <- tempfile(fileext = ".csv")
write.csv(Val_sources, tmp_Val_sources, row.names = FALSE)

tmp_Phe_sources <- tempfile(fileext = ".csv")
write.csv(Phe_sources, tmp_Phe_sources, row.names = FALSE)

tmp_Lys_sources <- tempfile(fileext = ".csv")
write.csv(Lys_sources, tmp_Lys_sources, row.names = FALSE)

tmp_Leu_sources <- tempfile(fileext = ".csv")
write.csv(Leu_sources, tmp_Leu_sources, row.names = FALSE)

tmp_Ile_sources <- tempfile(fileext = ".csv")
write.csv(Ile_sources, tmp_Ile_sources, row.names = FALSE)

# Path to use in MixSIAR
tmp_All_sources
tmp_Val_sources
tmp_Phe_sources
tmp_Lys_sources
tmp_Leu_sources
tmp_Ile_sources

```


```{r TDF data}
discr_All <- data.frame(
     Source      = c("C3", "C4")
  ,  MeanVal13C  = 0
  ,  SDVal13C    = 0
  ,  MeanPhe13C  = 0
  ,  SDPhe13C    = 0
  ,  MeanLys13C  = 0
  ,  SDLys13C    = 0
  ,  MeanLeu13C  = 0
  ,  SDLeu13C    = 0
  ,  MeanIle13C  = 0
  ,  SDIle13C    = 0
)

discr_Val <- data.frame(
     Source      = c("C3", "C4")
  ,  MeanVal13C  = 0
  ,  SDVal13C    = 0
)

discr_Phe <- data.frame(
     Source      = c("C3", "C4")
  ,  MeanPhe13C  = 0
  ,  SDPhe13C    = 0
)

discr_Lys <- data.frame(
     Source      = c("C3", "C4")
  ,  MeanLys13C  = 0
  ,  SDLys13C    = 0
)

discr_Leu <- data.frame(
     Source      = c("C3", "C4")
  ,  MeanLeu13C  = 0
  ,  SDLeu13C    = 0
)

discr_Ile <- data.frame(
     Source      = c("C3", "C4")
  ,  MeanIle13C  = 0
  ,  SDIle13C    = 0
)

# Write temporary CSV file
tmp_All_discr <- tempfile(fileext = ".csv")
write.csv(discr_All, tmp_All_discr, row.names = FALSE)

tmp_Val_discr <- tempfile(fileext = ".csv")
write.csv(discr_Val, tmp_Val_discr, row.names = FALSE)

tmp_Phe_discr <- tempfile(fileext = ".csv")
write.csv(discr_Phe, tmp_Phe_discr, row.names = FALSE)

tmp_Lys_discr <- tempfile(fileext = ".csv")
write.csv(discr_Lys, tmp_Lys_discr, row.names = FALSE)

tmp_Leu_discr <- tempfile(fileext = ".csv")
write.csv(discr_Leu, tmp_Leu_discr, row.names = FALSE)

tmp_Ile_discr <- tempfile(fileext = ".csv")
write.csv(discr_Ile, tmp_Ile_discr, row.names = FALSE)

# Path for MixSIAR functions
tmp_All_discr
tmp_Val_discr
tmp_Phe_discr
tmp_Lys_discr
tmp_Leu_discr
tmp_Ile_discr

```

```{r TDF tests +0.5 and -0.5}
discr_Lys_pos0.5 <- data.frame(
     Source      = c("C3", "C4")
  ,  MeanLys13C  = 0.5
  ,  SDLys13C    = 0
)

discr_Lys_neg0.5 <- data.frame(
     Source      = c("C3", "C4")
  ,  MeanLys13C  = -0.5
  ,  SDLys13C    = 0
)

# Write temporary CSV file
tmp_Lys_discr_pos0.5 <- tempfile(fileext = ".csv")
write.csv(discr_Lys_pos0.5, tmp_Lys_discr_pos0.5, row.names = FALSE)

tmp_Lys_discr_neg0.5 <- tempfile(fileext = ".csv")
write.csv(discr_Lys_neg0.5, tmp_Lys_discr_neg0.5, row.names = FALSE)

# Path for MixSIAR functions
tmp_Lys_discr_pos0.5
tmp_Lys_discr_neg0.5

```

# All AAs model

```{r}

mix <- load_mix_data(filename  = tmp_humans
                   , iso_names = c(
                                    "Val13C"
                                  , "Phe13C"
                                  , "Lys13C"
                                  , "Leu13C"
                                  , "Ile13C"
                                 )
                     , factors      = c("Burial_ID")
                     , fac_random   = c(TRUE)
                     , fac_nested   = c(FALSE)
                     , cont_effects = NULL
                     )

# Load source data
source <- load_source_data(filename=tmp_All_sources, 
                           source_factors=NULL, 
                           conc_dep=FALSE, 
                           data_type="means", 
                           mix)
```


```{r}
################################################################################
# Load discrimination data, i.e. your:
#    Trophic Enrichment Factor (TEF) / fractionation values (trophic ecology/diet)
#    xxxxxxxx (sediment/hydrology fingerprinting)

# 'filename' - name of the CSV file with discrimination data

# Load discrimination data
discr <- load_discr_data(filename=tmp_All_discr, 
                         mix)
```

```{r}
# Make isospace plot
# Are the data loaded correctly?
# Is your mixture data in the source polygon?
# Are one or more of your sources confounded/hidden?

# 'filename' - name you'd like MixSIAR to save the isospace plot as 
#              (extension will be added automatically)
# 'plot_save_pdf' - TRUE or FALSE, should MixSIAR save the plot as a .pdf?
# 'plot_save_png' - TRUE or FALSE, should MixSIAR save the plot as a .png?

# Make isospace plot


plot_data(filename="isospace_plot",
          plot_save_pdf=FALSE,
          plot_save_png=FALSE,
          mix,source,
          discr)

plot_data(
  filename      = "isospace_plot",
  plot_save_pdf = FALSE,
  plot_save_png = FALSE,
  mix    = mix,
  source = source,
  discr  = discr
)


```

```{r}
################################################################################
# Define your prior, and then plot using "plot_prior"
#   RED = your prior
#   DARK GREY = "uninformative"/generalist (alpha = 1)
#   LIGHT GREY = "uninformative" Jeffrey's prior (alpha = 1/n.sources)

# default "UNINFORMATIVE" / GENERALIST prior (alpha = 1)
plot_prior(alpha.prior=1,
           source)
```

```{r}
################################################################################
# Write JAGS model file (define model structure)
# Model will be saved as 'model_filename' ("MixSIAR_model.txt" is default,
#    but may want to change if in a loop)

# There are 3 error term options available:
#   1. Residual * Process (resid_err = TRUE, process_err = TRUE)
#   2. Residual only (resid_err = TRUE, process_err = FALSE)
#   3. Process only (resid_err = FALSE, process_err = TRUE)

# 'model_filename': don't need to change, unless you create many different models
# 'resid_err': include residual error in the model?
# 'process_err': include process error in the model?

#  *Note: If you have only 1 mix datapoint, you have no information about the 
#         mixture/consumer variability. In this case, we ues the original MixSIR
#         error model (which does not fit a residual error term).
#         This is the same behavior as 'siarsolo' in SIAR.

model_filename <- "MixSIAR_model.txt"
resid_err <- FALSE # Error structure, Residuals 
process_err <- TRUE 
write_JAGS_model(model_filename, 
                 resid_err, 
                 process_err,
                 mix, source)
```

```{r}
################################################################################
# Run model
# JAGS output will be saved as 'jags.1'

# MCMC run options:
# run <- "test"       # chainLength=1000, burn=500, thin=1, chains=3, calcDIC=TRUE
# run <- "very short" # chainLength=10000, burn=5000, thin=5, chains=3, calcDIC=TRUE
# run <- "short"      # chainLength=50000, burn=25000, thin=25, chains=3, calcDIC=TRUE
# run <- "normal"     # chainLength=100000, burn=50000, thin=50, chains=3, calcDIC=TRUE
# run <- "long"       # chainLength=300000, burn=200000, thin=100, chains=3, calcDIC=TRUE
 #run <- "very long"  # chainLength=1000000, burn=500000, thin=500, chains=3, calcDIC=TRUE
# run <- "extreme"    # chainLength=3000000, burn=1500000, thin=500, chains=3, calcDIC=TRUE

# Can also set custom MCMC parameters
# run <- list(chainLength=200000, burn=150000, thin=50, chains=3, calcDIC=TRUE)

# Good idea to use 'test' first to check if
#   1) the data are loaded correctly, and 
#   2) the model is specified correctly
jags.1 <- run_model(run="test", 
                    mix, 
                    source, 
                    discr, 
                    model_filename, 
                    alpha.prior = 1, 
                    resid_err, 
                    process_err)

# After a test run works, increase the MCMC run to a value that may converge
# jags.1 <- run_model(run="normal", mix, source, discr, model_filename, 
# alpha.prior = 1, resid_err, process_err)
 #jag.sum <-data.frame(jags.1$BUGSoutput$summary)
 #jag.sum2 <-jags.1$BUGSoutput$summary

```

```{r}
output_options <- list(
  # 1–2: summary
  summary_save = TRUE,                                   # 1
  summary_name = "summary_statistics_LysPlantFauna20251025",  # 2

  # 3–5: posterior density plots
  sup_post            = TRUE,       # 3  suppress on-screen
  plot_post_save_pdf  = FALSE,      # 4
  plot_post_name      = "posterior_density", # 5 (still required)

  # 6–8: pairs plots
  sup_pairs           = TRUE,       # 6
  plot_pairs_save_pdf = FALSE,      # 7
  plot_pairs_name     = "pairs_plot",       # 8

  # 9–11: XY plots
  sup_xy              = TRUE,       # 9
  plot_xy_save_pdf    = FALSE,      # 10
  plot_xy_name        = "xy_plot",          # 11

  # 12–16: diagnostics
  gelman   = FALSE,                 # 12
  heidel   = FALSE,                 # 13
  geweke   = FALSE,                 # 14
  diag_save = FALSE,                # 15
  diag_name = "diagnostics",        # 16 (still required)

  # 17–20: PNG flags (these are *still indexed*, must be present)
  indiv_effect        = FALSE,      # 17
  plot_post_save_png  = FALSE,      # 18
  plot_pairs_save_png = FALSE,      # 19
  plot_xy_save_png    = FALSE       # 20
)

# Do not close devices or call grid.newpage() here.
out <- output_JAGS(jags.1, mix, source, output_options)


```

```{r}
# Path you used in output_options$summary_name + ".txt"
txt_path <- "summary_statistics_LysPlantFauna20251025.txt"

# Read lines, find the header row that starts with the numeric column names
lines <- readLines(txt_path, warn = FALSE)
hdr <- which(grepl("^\\s*Mean\\s+SD\\s+2\\.5%\\s+5%\\s+25%\\s+50%\\s+75%\\s+95%\\s+97\\.5%\\s*$", lines))

if (length(hdr) != 1) stop("Couldn't uniquely locate the summary header in: ", txt_path)

# Read the table starting at that header, but give our own column names
colnames_target <- c("Parameter","Mean","SD","2.5%","5%","25%","50%","75%","95%","97.5%")

# Skip the header line itself (we're supplying colnames), use whitespace separator
df <- read.table(txt_path,
                 skip = hdr,
                 header = FALSE,
                 col.names = colnames_target,
                 check.names = FALSE,  # keep the percent signs in names
                 fill = TRUE)          # be resilient to any blank trailing lines

# Drop any completely empty rows that might sneak in
df <- df[!(is.na(df$Mean) & df$Parameter == ""), ]

# (Optional) write a clean CSV
write.csv(df, "mixsiar_summary_clean.csv", row.names = FALSE)

# Peek
head(df)

```

# Single AA models

```{r}

mix <- load_mix_data(filename  = tmp_humans
                   , iso_names = c(
                                  #  "Val13C"
                                  #  "Phe13C"
                                    "Lys13C"
                                  #  "Leu13C"
                                  #  "Ile13C"
                                 )
                     , factors      = c("Burial_ID")
                     , fac_random   = c(TRUE)
                     , fac_nested   = c(FALSE)
                     , cont_effects = NULL
                     )

# Load source data
source <- load_source_data(filename = 
                             #tmp_Val_sources
                             # tmp_Phe_sources
                              tmp_Lys_sources
                             # tmp_Leu_sources
                             # tmp_Ile_sources
                           , source_factors = NULL
                           , conc_dep       = FALSE
                           , data_type      = "means"
                           , mix
                           )
```


```{r}
################################################################################
# Load discrimination data, i.e. your:
#    Trophic Enrichment Factor (TEF) / fractionation values (trophic ecology/diet)
#    xxxxxxxx (sediment/hydrology fingerprinting)

# 'filename' - name of the CSV file with discrimination data

# Load discrimination data
discr <- load_discr_data(filename = 
                           #tmp_Val_discr
                           # tmp_Phe_discr
                            tmp_Lys_discr
                           # tmp_Leu_discr
                           # tmp_Ile_discr
                           # tmp_Lys_discr_pos0.5
                           # tmp_Lys_discr_neg0.5
                         , mix
                         )
```

```{r}
# Make isospace plot
# Are the data loaded correctly?
# Is your mixture data in the source polygon?
# Are one or more of your sources confounded/hidden?

# 'filename' - name you'd like MixSIAR to save the isospace plot as 
#              (extension will be added automatically)
# 'plot_save_pdf' - TRUE or FALSE, should MixSIAR save the plot as a .pdf?
# 'plot_save_png' - TRUE or FALSE, should MixSIAR save the plot as a .png?

# Make isospace plot


plot_data(filename="isospace_plot",
          plot_save_pdf=FALSE,
          plot_save_png=FALSE,
          mix,source,
          discr)

plot_data(
  filename      = "isospace_plot",
  plot_save_pdf = FALSE,
  plot_save_png = FALSE,
  mix    = mix,
  source = source,
  discr  = discr
)


```

```{r}
################################################################################
# Define your prior, and then plot using "plot_prior"
#   RED = your prior
#   DARK GREY = "uninformative"/generalist (alpha = 1)
#   LIGHT GREY = "uninformative" Jeffrey's prior (alpha = 1/n.sources)

# default "UNINFORMATIVE" / GENERALIST prior (alpha = 1)
plot_prior(alpha.prior=1,
           source)
```

```{r}
################################################################################
# Write JAGS model file (define model structure)
# Model will be saved as 'model_filename' ("MixSIAR_model.txt" is default,
#    but may want to change if in a loop)

# There are 3 error term options available:
#   1. Residual * Process (resid_err = TRUE, process_err = TRUE)
#   2. Residual only (resid_err = TRUE, process_err = FALSE)
#   3. Process only (resid_err = FALSE, process_err = TRUE)

# 'model_filename': don't need to change, unless you create many different models
# 'resid_err': include residual error in the model?
# 'process_err': include process error in the model?

#  *Note: If you have only 1 mix datapoint, you have no information about the 
#         mixture/consumer variability. In this case, we ues the original MixSIR
#         error model (which does not fit a residual error term).
#         This is the same behavior as 'siarsolo' in SIAR.

model_filename <- "MixSIAR_model.txt"
resid_err <- FALSE # Error structure, Residuals 
process_err <- TRUE 
write_JAGS_model(model_filename, 
                 resid_err, 
                 process_err,
                 mix, source)
```

```{r}
################################################################################
# Run model
# JAGS output will be saved as 'jags.1'

# MCMC run options:
# run <- "test"       # chainLength=1000, burn=500, thin=1, chains=3, calcDIC=TRUE
# run <- "very short" # chainLength=10000, burn=5000, thin=5, chains=3, calcDIC=TRUE
# run <- "short"      # chainLength=50000, burn=25000, thin=25, chains=3, calcDIC=TRUE
# run <- "normal"     # chainLength=100000, burn=50000, thin=50, chains=3, calcDIC=TRUE
# run <- "long"       # chainLength=300000, burn=200000, thin=100, chains=3, calcDIC=TRUE
 #run <- "very long"  # chainLength=1000000, burn=500000, thin=500, chains=3, calcDIC=TRUE
# run <- "extreme"    # chainLength=3000000, burn=1500000, thin=500, chains=3, calcDIC=TRUE

# Can also set custom MCMC parameters
# run <- list(chainLength=200000, burn=150000, thin=50, chains=3, calcDIC=TRUE)

# Good idea to use 'test' first to check if
#   1) the data are loaded correctly, and 
#   2) the model is specified correctly
jags.1 <- run_model(run="normal", 
                    mix, 
                    source, 
                    discr, 
                    model_filename, 
                    alpha.prior = 1, 
                    resid_err, 
                    process_err)

# After a test run works, increase the MCMC run to a value that may converge
# jags.1 <- run_model(run="normal", mix, source, discr, model_filename, 
# alpha.prior = 1, resid_err, process_err)
 #jag.sum <-data.frame(jags.1$BUGSoutput$summary)
 #jag.sum2 <-jags.1$BUGSoutput$summary

```

```{r}
output_options <- list(
  # 1–2: summary
  summary_save = TRUE, 
  summary_name = 
                 # "summary_statistics_Val"
                 # "summary_statistics_Phe"
                  "summary_statistics_Lys"
                 # "summary_statistics_Leu"
                 # "summary_statistics_Ile"
                 # "summary_statistics_Lys_pos0.5disc"
                 # "summary_statistics_Lys_neg0.5disc"
  ,  # 2

  # 3–5: posterior density plots
  sup_post            = TRUE,       # 3  suppress on-screen
  plot_post_save_pdf  = FALSE,      # 4
  plot_post_name      = "posterior_density", # 5 (still required)

  # 6–8: pairs plots
  sup_pairs           = TRUE,       # 6
  plot_pairs_save_pdf = FALSE,      # 7
  plot_pairs_name     = "pairs_plot",       # 8

  # 9–11: XY plots
  sup_xy              = TRUE,       # 9
  plot_xy_save_pdf    = FALSE,      # 10
  plot_xy_name        = "xy_plot",          # 11

  # 12–16: diagnostics
  gelman   = FALSE,                 # 12
  heidel   = FALSE,                 # 13
  geweke   = FALSE,                 # 14
  diag_save = FALSE,                # 15
  diag_name = "diagnostics",        # 16 (still required)

  # 17–20: PNG flags (these are *still indexed*, must be present)
  indiv_effect        = FALSE,      # 17
  plot_post_save_png  = FALSE,      # 18
  plot_pairs_save_png = FALSE,      # 19
  plot_xy_save_png    = FALSE       # 20
)

# Do not close devices or call grid.newpage() here.
out <- output_JAGS(jags.1, mix, source, output_options)


```

```{r}
# Path you used in output_options$summary_name + ".txt"
txt_path <- #"summary_statistics_Val.txt"
           # "summary_statistics_Phe.txt"
            "summary_statistics_Lys.txt"
           # "summary_statistics_Leu.txt"
           # "summary_statistics_Ile.txt"
           # "summary_statistics_Lys_pos0.5disc.txt"
           # "summary_statistics_Lys_neg0.5disc.txt"

# Read lines, find the header row that starts with the numeric column names
lines <- readLines(txt_path, warn = FALSE)
hdr <- which(grepl("^\\s*Mean\\s+SD\\s+2\\.5%\\s+5%\\s+25%\\s+50%\\s+75%\\s+95%\\s+97\\.5%\\s*$", lines))

if (length(hdr) != 1) stop("Couldn't uniquely locate the summary header in: ", txt_path)

# Read the table starting at that header, but give our own column names
colnames_target <- c("Parameter","Mean","SD","2.5%","5%","25%","50%","75%","95%","97.5%")

# Skip the header line itself (we're supplying colnames), use whitespace separator
df <- read.table(txt_path,
                 skip = hdr,
                 header = FALSE,
                 col.names = colnames_target,
                 check.names = FALSE,  # keep the percent signs in names
                 fill = TRUE)          # be resilient to any blank trailing lines

# Drop any completely empty rows that might sneak in
df <- df[!(is.na(df$Mean) & df$Parameter == ""), ]

# (Optional) write a clean CSV
write.csv(df
          , 
          # "mixsiar_summary_Val.csv"
          # "mixsiar_summary_Phe.csv"
           "mixsiar_summary_Lys.csv"
          # "mixsiar_summary_Leu.csv"
          # "mixsiar_summary_Ile.csv"
          # "mixsiar_summary_Lys_pos0.5disc.csv"
          # "mixsiar_summary_Lys_neg0.5disc.csv"
          , row.names = FALSE)

# Peek
head(df)

```


# C4 plant/C4 animal model


```{r}
humans_high_lys <- humans_raw %>%
  dplyr::filter(!is.na(Lys13C), Lys13C > -15.9)

tmp_humans_high_lys <- tempfile(fileext = ".csv")
write.csv(humans_high_lys, tmp_humans_high_lys, row.names = FALSE)

# quick sanity checks
nrow(humans_high_lys)
tmp_humans_high_lys

Lys_sources_high <- data.frame(
    Source      = c("C4_animal" , "C4_plant")
  , MeanLys13C  = c(-15.89      , -5.47     )
  , SDLys13C    = c(1.27        , 3.95      )
  , n           = c(5           , 10        )
)

tmp_Lys_sources <- tempfile(fileext = ".csv")
write.csv(Lys_sources_high, tmp_Lys_sources, row.names = FALSE)

discr_Lys <- data.frame(
     Source      = c("C4_animal" , "C4_plant")
  ,  MeanLys13C  = 0
  ,  SDLys13C    = 0
)

tmp_Lys_discr <- tempfile(fileext = ".csv")
write.csv(discr_Lys, tmp_Lys_discr, row.names = FALSE)
```


```{r}
mix <- load_mix_data(filename  = tmp_humans_high_lys
                   , iso_names = c(
                                    "Lys13C"
                                 )
                     , factors      = c("Burial_ID")
                     , fac_random   = c(TRUE)
                     , fac_nested   = c(FALSE)
                     , cont_effects = NULL
                     )

# Load source data
source <- load_source_data(filename = 
                             tmp_Lys_sources
                           , source_factors = NULL
                           , conc_dep       = FALSE
                           , data_type      = "means"
                           , mix
                           )
```


```{r}
################################################################################
# Load discrimination data, i.e. your:
#    Trophic Enrichment Factor (TEF) / fractionation values (trophic ecology/diet)
#    xxxxxxxx (sediment/hydrology fingerprinting)

# 'filename' - name of the CSV file with discrimination data

# Load discrimination data
discr <- load_discr_data(filename = 
                           tmp_Lys_discr
                           # tmp_Phe_discr
                           # tmp_Lys_discr
                           # tmp_Leu_discr
                           # tmp_Ile_discr
                         , mix
                         )
```

```{r}
# Make isospace plot
# Are the data loaded correctly?
# Is your mixture data in the source polygon?
# Are one or more of your sources confounded/hidden?

# 'filename' - name you'd like MixSIAR to save the isospace plot as 
#              (extension will be added automatically)
# 'plot_save_pdf' - TRUE or FALSE, should MixSIAR save the plot as a .pdf?
# 'plot_save_png' - TRUE or FALSE, should MixSIAR save the plot as a .png?

# Make isospace plot


plot_data(filename="isospace_plot",
          plot_save_pdf=FALSE,
          plot_save_png=FALSE,
          mix,source,
          discr)

plot_data(
  filename      = "isospace_plot",
  plot_save_pdf = FALSE,
  plot_save_png = FALSE,
  mix    = mix,
  source = source,
  discr  = discr
)


```

```{r}
################################################################################
# Define your prior, and then plot using "plot_prior"
#   RED = your prior
#   DARK GREY = "uninformative"/generalist (alpha = 1)
#   LIGHT GREY = "uninformative" Jeffrey's prior (alpha = 1/n.sources)

# default "UNINFORMATIVE" / GENERALIST prior (alpha = 1)
plot_prior(alpha.prior=1,
           source)
```

```{r}
################################################################################
# Write JAGS model file (define model structure)
# Model will be saved as 'model_filename' ("MixSIAR_model.txt" is default,
#    but may want to change if in a loop)

# There are 3 error term options available:
#   1. Residual * Process (resid_err = TRUE, process_err = TRUE)
#   2. Residual only (resid_err = TRUE, process_err = FALSE)
#   3. Process only (resid_err = FALSE, process_err = TRUE)

# 'model_filename': don't need to change, unless you create many different models
# 'resid_err': include residual error in the model?
# 'process_err': include process error in the model?

#  *Note: If you have only 1 mix datapoint, you have no information about the 
#         mixture/consumer variability. In this case, we ues the original MixSIR
#         error model (which does not fit a residual error term).
#         This is the same behavior as 'siarsolo' in SIAR.

model_filename <- "MixSIAR_model.txt"
resid_err <- FALSE # Error structure, Residuals 
process_err <- TRUE 
write_JAGS_model(model_filename, 
                 resid_err, 
                 process_err,
                 mix, source)
```

```{r}
################################################################################
# Run model
# JAGS output will be saved as 'jags.1'

# MCMC run options:
# run <- "test"       # chainLength=1000, burn=500, thin=1, chains=3, calcDIC=TRUE
# run <- "very short" # chainLength=10000, burn=5000, thin=5, chains=3, calcDIC=TRUE
# run <- "short"      # chainLength=50000, burn=25000, thin=25, chains=3, calcDIC=TRUE
# run <- "normal"     # chainLength=100000, burn=50000, thin=50, chains=3, calcDIC=TRUE
# run <- "long"       # chainLength=300000, burn=200000, thin=100, chains=3, calcDIC=TRUE
 #run <- "very long"  # chainLength=1000000, burn=500000, thin=500, chains=3, calcDIC=TRUE
# run <- "extreme"    # chainLength=3000000, burn=1500000, thin=500, chains=3, calcDIC=TRUE

# Can also set custom MCMC parameters
# run <- list(chainLength=200000, burn=150000, thin=50, chains=3, calcDIC=TRUE)

# Good idea to use 'test' first to check if
#   1) the data are loaded correctly, and 
#   2) the model is specified correctly
jags.1 <- run_model(run="test", 
                    mix, 
                    source, 
                    discr, 
                    model_filename, 
                    alpha.prior = 1, 
                    resid_err, 
                    process_err)

# After a test run works, increase the MCMC run to a value that may converge
# jags.1 <- run_model(run="normal", mix, source, discr, model_filename, 
# alpha.prior = 1, resid_err, process_err)
 #jag.sum <-data.frame(jags.1$BUGSoutput$summary)
 #jag.sum2 <-jags.1$BUGSoutput$summary

```

```{r}
output_options <- list(
  # 1–2: summary
  summary_save = TRUE, 
  summary_name = 
                 "summary_statistics_HighLys",  # 2

  # 3–5: posterior density plots
  sup_post            = TRUE,       # 3  suppress on-screen
  plot_post_save_pdf  = FALSE,      # 4
  plot_post_name      = "posterior_density", # 5 (still required)

  # 6–8: pairs plots
  sup_pairs           = TRUE,       # 6
  plot_pairs_save_pdf = FALSE,      # 7
  plot_pairs_name     = "pairs_plot",       # 8

  # 9–11: XY plots
  sup_xy              = TRUE,       # 9
  plot_xy_save_pdf    = FALSE,      # 10
  plot_xy_name        = "xy_plot",          # 11

  # 12–16: diagnostics
  gelman   = FALSE,                 # 12
  heidel   = FALSE,                 # 13
  geweke   = FALSE,                 # 14
  diag_save = FALSE,                # 15
  diag_name = "diagnostics",        # 16 (still required)

  # 17–20: PNG flags (these are *still indexed*, must be present)
  indiv_effect        = FALSE,      # 17
  plot_post_save_png  = FALSE,      # 18
  plot_pairs_save_png = FALSE,      # 19
  plot_xy_save_png    = FALSE       # 20
)

# Do not close devices or call grid.newpage() here.
out <- output_JAGS(jags.1, mix, source, output_options)


```

```{r}
# Path you used in output_options$summary_name + ".txt"
txt_path <- "summary_statistics_HighLys.txt"

# Read lines, find the header row that starts with the numeric column names
lines <- readLines(txt_path, warn = FALSE)
hdr <- which(grepl("^\\s*Mean\\s+SD\\s+2\\.5%\\s+5%\\s+25%\\s+50%\\s+75%\\s+95%\\s+97\\.5%\\s*$", lines))

if (length(hdr) != 1) stop("Couldn't uniquely locate the summary header in: ", txt_path)

# Read the table starting at that header, but give our own column names
colnames_target <- c("Parameter","Mean","SD","2.5%","5%","25%","50%","75%","95%","97.5%")

# Skip the header line itself (we're supplying colnames), use whitespace separator
df <- read.table(txt_path,
                 skip = hdr,
                 header = FALSE,
                 col.names = colnames_target,
                 check.names = FALSE,  # keep the percent signs in names
                 fill = TRUE)          # be resilient to any blank trailing lines

# Drop any completely empty rows that might sneak in
df <- df[!(is.na(df$Mean) & df$Parameter == ""), ]

# (Optional) write a clean CSV
write.csv(df
          , 
          "mixsiar_summary_HighLys.csv"
          # "mixsiar_summary_Phe.csv"
          # "mixsiar_summary_Lys.csv"
          # "mixsiar_summary_Leu.csv"
          # "mixsiar_summary_Ile.csv"
          , row.names = FALSE)

# Peek
head(df)

```
