# Supplementary material for: Nutritional adaptations to early maize cultivation: Earliest isotopic evidence of maize-based animal provisioning in the Neotropics
Source: Sci Adv. 2026 Jul 8;12(28):eaec3522. doi: 10.1126/sciadv.aec3522 (PMC13344295; doi:10.1126/sciadv.aec3522)
Supplement: Supplementary file 3 — Codes S1 to S3 [file sciadv.aec3522_codes_s1_to_s3.zip › aec3522_code_s3.rmd]

---
title: "Sensitivity Analyses for Nutritional Adaptations to Early Maize Cultivation: Earliest Isotopic Evidence of Maize-Based Animal Provisioning in the Neotropics"
author: "Nadia Neff"
date: "`r format(Sys.time(), '%B %d, %Y')`"
output:
  html_document:
    toc: true
    number_sections: true
    toc_depth: 5
    code_folding: show
    #df_print: paged
    #df_print: kable
    toc_float: true
      #collapsed: false
      #smooth_scroll: TRUE
    theme: cosmo #spacelab #yeti #united #cosmo
    highlight: tango
  pdf_document:
    df_print: kable
fontsize: 12pt
geometry: margin=0.25in
always_allow_html: yes
editor_options: 
  chunk_output_type: console
---

<style>
/* HTML FORMATTING */
h1, .h1, h2, .h2, h3, .h3, h4, .h4, h5, .h5 {
  margin-top: 25px; /* space before each header */
  font-weight: bold; /* bold headers */
}
</style>

```{R, echo=FALSE}
# I set some GLOBAL R chunk options here.
#   (to hide this message add "echo=FALSE" to the code chunk options)

knitr::opts_chunk$set(comment = NA, message = FALSE, warning = FALSE, width = 100)
knitr::opts_chunk$set(fig.align = "center", fig.height = 10, fig.width = 10)
```

**This document contains the code and output for the model sensitivity analyses**

> Authors

Nadia C. Neff,<sup>1,3*</sup> Geraldine Busquets-Vass,<sup>2,3,4</sup> Erin E. Ray,<sup>1,3</sup> Mark Robinson,<sup>5</sup> Amy E. Thompson,<sup>6</sup> Jose Mes,<sup>7</sup> Douglas J. Kennett,<sup>8</sup> Seth D. Newsome,<sup>2,3</sup> Keith M. Prufer<sup>1,3</sup>

> Affiliations

<sup>1</sup>Department of Anthropology, University of New Mexico, Albuquerque, New Mexico, USA.  
<sup>2</sup>Department of Biology, University of New Mexico, Albuquerque, New Mexico, USA.  
<sup>3</sup>Center for Stable Isotopes, University of New Mexico, Albuquerque, New Mexico, USA.  
<sup>4</sup>Centro de Investigación Científica y de Educación Superior de Ensenada, Unidad Académica La Paz, Baja California Sur, MEX.  
<sup>5</sup>Department of Archaeology, University of Exeter, Exeter, Devon, UK.  
<sup>6</sup>Department of Geography and the Environment, University of Texas at Austin, Austin, Texas, USA.  
<sup>7</sup>Uchben’kaj Kin Ahaw Association, Santa Cruz, Toledo District, Belize.  
<sup>8</sup>Department of Anthropology, University of California, Santa Barbara, California, USA.  


```{r}

#### CLEAN EVERYTHING ###
rm(list=ls())
graphics.off() # close all;
gc() # Clear memmory (residuals of operations?)
```

```{r packages and working directory, message=FALSE, warning=FALSE}
# install.packages(c("readxl","dplyr","tidyr","stringr","openxlsx","purrr"))
# Packages
library(readxl)
library(dplyr)
library(tidyr)
library(stringr)
library(openxlsx)
library(purrr)
setwd("")
```

```{r}
infile  <- "lysine_sensitivity_inputs.xlsx"  
insheet <- "inputs"

out_xlsx <- "lysine_sensitivity_outputs.xlsx"
out_csv  <- "lysine_sensitivity_outputs.csv"
```

```{r Lysine concentrations (mg lysine per g of food)}


conc_lys_mg_per_g_maize_dry      <- 0.135   # mg/g dry maize 
conc_lys_mg_per_g_nixtamal_dry   <- 0.252   # mg/g dry nixtamalized maize 
conc_lys_mg_per_g_turkey_meat    <- 22.25   # mg/g edible turkey meat 


# assumed fraction of turkey lysine that is C4-derived (e.g., 0.40 or 0.60).
turkey_c4_frac_scenarios <- c(0.40, 0.60)

```

```{r Scenario scalars}

mass_scalars  <- c(low = 0.80, base = 1.00, high = 1.20)
mgkg_scalars  <- c(low = 0.80, base = 1.00, high = 1.20)

clamp01 <- function(x) pmin(pmax(x, 0), 1)
```

```{r Read inputs}

dat <- read_excel(infile, sheet = insheet) %>%
  mutate(
    pC4_lys_mean_0    = clamp01(pC4_lys_mean_0),
    pC4_lys_mean_p0_5 = clamp01(pC4_lys_mean_p0_5),
    pC4_lys_mean_m0_5 = clamp01(pC4_lys_mean_m0_5),

    pC4_lys_sd_0      = pmax(pC4_lys_sd_0, 0),
    pC4_lys_sd_p0_5   = pmax(pC4_lys_sd_p0_5, 0),
    pC4_lys_sd_m0_5   = pmax(pC4_lys_sd_m0_5, 0),
    mass_kg_base      = as.numeric(mass_kg_base),
    lys_mgkg_base     = as.numeric(lys_mgkg_base)
  )
```

```{r Reshape MixSIAR proportions to long format}


props_long <- dat %>%
  select(id,
         pC4_lys_mean_0, pC4_lys_sd_0,
         pC4_lys_mean_p0_5, pC4_lys_sd_p0_5,
         pC4_lys_mean_m0_5, pC4_lys_sd_m0_5) %>%
  pivot_longer(
    cols = -id,
    names_to = c("metric","tdf"),
    names_pattern = "pC4_lys_(mean|sd)_(0|p0_5|m0_5)",
    values_to = "value"
  ) %>%
  pivot_wider(names_from = metric, values_from = value) %>%
  mutate(
    tdf = recode(tdf,
                 "0" = "TDF_0",
                 "p0_5" = "TDF_plus0.5",
                 "m0_5" = "TDF_minus0.5")
  )
```

```{r Build scenario grid}

scenario_grid <- expand_grid(
  mass_scn = names(mass_scalars),
  mgkg_scn = names(mgkg_scalars)
) %>%
  mutate(
    mass_scalar = unname(mass_scalars[mass_scn]),
    mgkg_scalar = unname(mgkg_scalars[mgkg_scn])
  )
```

```{r Compute all combinations}

out <- props_long %>%
  left_join(dat %>% select(id, mass_kg_base, lys_mgkg_base), by = "id") %>%
  tidyr::crossing(scenario_grid) %>%
  mutate(
    # Apply scenario scalars
    mass_kg = mass_kg_base * mass_scalar,
    lys_mgkg = lys_mgkg_base * mgkg_scalar,

    # Total daily lysine requirement (mg/day)
    lys_req_mg_day = mass_kg * lys_mgkg,

    # Daily C4-derived lysine requirement (mg/day) from MixSIAR pC4
    c4_lys_req_mg_day_mean = lys_req_mg_day * mean,
    c4_lys_req_mg_day_sd   = lys_req_mg_day * sd,

    # Dry maize required to supply that C4-derived lysine (g/day)
    maize_dry_g_day_mean = c4_lys_req_mg_day_mean / conc_lys_mg_per_g_maize_dry,
    maize_dry_g_day_sd   = c4_lys_req_mg_day_sd   / conc_lys_mg_per_g_maize_dry,

    # Dry nixtamal required (g/day)
    nixt_dry_g_day_mean  = c4_lys_req_mg_day_mean / conc_lys_mg_per_g_nixtamal_dry,
    nixt_dry_g_day_sd    = c4_lys_req_mg_day_sd   / conc_lys_mg_per_g_nixtamal_dry
  ) %>%
  select(
    id, tdf,
    mass_scn, mgkg_scn,
    pC4_mean = mean, pC4_sd = sd,
    mass_kg, lys_mgkg,
    lys_req_mg_day,
    c4_lys_req_mg_day_mean, c4_lys_req_mg_day_sd,
    maize_dry_g_day_mean, maize_dry_g_day_sd,
    nixt_dry_g_day_mean,  nixt_dry_g_day_sd
  )
```

```{r Turkey meat requirements}

# Requires assumed fraction of turkey lysine that is C4-derived (0.4 or 0.6)
# Here we calculate: grams turkey = (C4 lys req mg/day) / (lys mg/g turkey * turkey_c4_frac)

turkey_out <- out %>%
  tidyr::crossing(turkey_c4_frac = turkey_c4_frac_scenarios) %>%
  mutate(
    turkey_g_day_mean = c4_lys_req_mg_day_mean / (conc_lys_mg_per_g_turkey_meat * turkey_c4_frac),
    turkey_g_day_sd   = c4_lys_req_mg_day_sd   / (conc_lys_mg_per_g_turkey_meat * turkey_c4_frac)
  )
```

```{r write outputs}

# Wide (ish) summary by individual
summary_by_id <- out %>%
  group_by(id) %>%
  summarise(
    maize_dry_g_day_mean_min = min(maize_dry_g_day_mean, na.rm = TRUE),
    maize_dry_g_day_mean_max = max(maize_dry_g_day_mean, na.rm = TRUE),
    nixt_dry_g_day_mean_min  = min(nixt_dry_g_day_mean,  na.rm = TRUE),
    nixt_dry_g_day_mean_max  = max(nixt_dry_g_day_mean,  na.rm = TRUE),
    .groups = "drop"
  )

wb <- createWorkbook()
addWorksheet(wb, "all_scenarios_maize_nixt")
writeData(wb, "all_scenarios_maize_nixt", out)

addWorksheet(wb, "all_scenarios_with_turkey")
writeData(wb, "all_scenarios_with_turkey", turkey_out)

addWorksheet(wb, "summary_by_id")
writeData(wb, "summary_by_id", summary_by_id)

saveWorkbook(wb, out_xlsx, overwrite = TRUE)

write.csv(out, out_csv, row.names = FALSE)

message("Done! Wrote: ", out_xlsx, " and ", out_csv)
```
